# Supplementary material for: Transcriptome and Metabolite Insights into Domestication Process of Cultivated Barley in China
Source: Plants (Basel). 2022 Jan 14;11(2):209. doi: 10.3390/plants11020209 (PMC8779797; doi:10.3390/plants11020209)
Supplement: Supplementary file 1 [file plants-11-00209-s001.zip]

Archive with 3 entries (2 files):
- supplementary information/
- supplementary information/supplementary information.pdf
- supplementary information/Table S4.xls
