# Supplementary material for: Transcriptome and Metabolite Insights into Domestication Process of Cultivated Barley in China
Source: Plants (Basel). 2022 Jan 14;11(2):209. doi: 10.3390/plants11020209 (PMC8779797; doi:10.3390/plants11020209)
Supplement: Supplementary file 1 [file plants-11-00209-s001.zip › supplementary information/Table S4.xls]

## Sheet: Sheet1
Table S4 8828 non redundant metabolites.
Sample	Aibaiyang	Cixiyiyeqi	Beimai No.4	Zhijiangheshangtou	Hamidamai	Jinxingdamai	Feite210	Zhenongda No.2	Zhenongda No.3	HS7	HS18	HS23	HS26	HS38	HS39	HS56	HS100	HS101	HS102	HS103	HS104	HS105	HS106	HS107	HS109
group	Cb-C	Cb-C	Cb-C	Cb-C	Cb-C	Cb-C	Cb-C	Cb-C	Cb-C	Wb-NE	Wb-NE	Wb-NE	Wb-NE	Wb-NE	Wb-NE	Wb-NE	Wb-T	Wb-T	Wb-T	Wb-T	Wb-T	Wb-T	Wb-T	Wb-T	Wb-T
M218T446	8840.93	9615.7	9942.3	11374.5	10085.4	9659.26	10073.1	6918.12	13393.3	10870.9	11334.5	7262.71	9830.94	5025.84	6048.48	5855.91	5901.25	6268.27	6016.62	8652.24	5768.91	7182.38	5519.13	5980.18	5225.28
M246T426	20459.2	16940.9	18092.1	21906.6	15960.8	19453.5	19473.7	20573.9	20532.7	26469.5	25520.5	18272.7	15972.8	12947.8	10965.3	14542.7	14592.8	16263.2	14828.2	12963.1	19975.9	11868.7	17059.6	15656	13374.1
M118T272_2	2.04239e+06	1.98765e+06	2.33373e+06	2.03295e+06	2.15381e+06	1.99836e+06	1.98317e+06	2.38288e+06	2.39198e+06	1.80421e+06	2.41556e+06	2.24459e+06	2.44215e+06	1.79279e+06	2.29274e+06	1.65284e+06	1.8035e+06	1.90452e+06	1.60879e+06	1.59268e+06	1.80692e+06	1.81503e+06	1.82653e+06	2.1743e+06	1.93763e+06
M116T309	56475.9	21524.7	25529.5	31714.3	27203.6	21876.5	37840	50072.8	33610.2	32129.1	23268	22975	29908.3	28790.2	27282.2	43535.6	21659	29871.8	33621.2	24534.7	36524.9	94305.3	92354.4	64588.4	64937.1
M134T392	17685.7	17242	17063.4	23238.8	20558.4	16078.9	16510.9	11073.6	19721	9799.76	23577.1	15261.4	12475.8	11730.2	15458.5	7271.67	8030.5	11563.1	9754.47	12526.6	10351.2	12881.9	6459.85	16228.1	6868.02
M263T34_2	5769.22	3843.2	6489.28	9135.02	279.858	206.92	4895.61	3422.85	6347.15	190.156	153.199	1193	129.227	1812.45	922.514	715.724	212.439	163.161	236.278	151.466	222.598	218.418	225.207	1054.72	232.305
M124T206	8804.55	14889.8	13334.2	13212.9	14904.4	15602.6	12642.7	21433.8	18421.5	21762.1	9810.44	8254.82	5644.22	8847.72	8459.88	12412.8	6456.35	12743.8	14698.4	9227.1	17054.4	7418.88	11230.4	14282.2	6694.82
M146T267	6088.6	9965.75	18486.1	11985	5127.22	26114.4	21264.2	12497.9	6972.43	2755.75	5346.51	5619.76	1966.12	3746.39	7649.53	31840.7	4428.6	1477.08	1763.53	2717.06	4991.18	1119.66	1725.76	24525.2	7439.11
M220T117	34500.7	56715	44522	30588.2	23274.6	24986.9	28484	27467.2	40454.9	21386.1	32081.1	45250.2	37539.9	18206.1	43953.1	19187.3	16914	15033.8	12300.6	16725.4	7926	16871.9	29555.2	26153.3	14607.5
M131T401	8778.87	7616.21	7797.62	7814.41	6758.03	8933.57	9456.77	8692.26	8686.35	10714.4	5522.38	7550.14	7706.16	7213.45	7499.03	9765.08	8827.86	19050.9	12206.9	8622.43	8923.95	7080.16	9320.67	11647.7	11736.2
M102T335	5923.93	10073.7	11594.7	6593.46	13121.7	8203.77	7184.03	4571.78	11083.3	4988.84	10586.2	7254.95	9132.9	5108.29	10633	8186.7	10189.6	4714.84	4121.28	8810.07	3273.99	6900.33	2158.02	7466.07	5436.97
M152T230	17599.2	15099.2	12855.5	23701.2	42423.6	5473.18	17082.8	21740.4	17009.7	19442.2	14733.6	19019.2	13641	20702.5	17017.5	13894	19828.2	50551.3	43273.1	26251	17539.4	21117.7	36369.3	29574.1	11134.4
M757T39	20812.8	10198.8	9717.47	11018.1	5904.29	5557.24	7198.01	3907.68	4941.87	8742.13	7840.92	3330.63	9266.72	20060.3	14731.7	23929.7	6482.16	23638.9	16362.7	25499.1	23128	8696.39	10204.1	10790.7	16840.5
M219T262	13319.3	18639	14183.6	16195	18014.3	16491.9	16367.4	16393.9	23748.6	15825.2	17986	18791.3	16808.7	11329	14107.5	13481.6	12330.3	13078.5	12151.2	13680.5	13779.3	15385.9	8700.66	14915.2	10891.9
M177T242	6242.7	22073.9	32950.2	28891.3	23790.5	31545.6	19666.8	33156.4	14277.3	17278.1	4435.51	11102.3	2776.44	7664.54	20488.6	135325	6881.52	3669.33	2164.39	3504.73	16896	4032.09	8076.21	42620.9	3056.73
M759T39_1	19680.8	14141.8	12701.3	10574.8	6391.98	6851.21	6509.34	4543.93	5261.69	10410.9	13327.3	6455.92	11546.5	25953.8	22310.6	23935.1	5547.5	25218.6	18598.1	27631.3	19761.4	12574.4	7457.41	11862.2	13051.8
M102T513	9488.6	15791.5	10904.2	4616.88	5888.04	15229.3	42609.7	4870.49	6397.82	26481.6	10581.6	7691.39	27013.3	8704.41	7959.4	5487.72	4017.53	30954.7	4763.4	3805.94	51932.8	3136.42	21658.6	10121.2	27228.9
M282T294	4050.59	4441.84	4920.09	4419.4	5122.29	5064.42	4222.46	5069.51	5802.24	6378.49	8851.65	6098.09	4440.33	4123.38	4570.2	4247.01	2566.63	3393.42	3024.37	5563.59	2465.96	5446.39	2891.77	4540.14	3693.55
M298T319	2569.77	2569.5	2643.3	2636.16	3440.08	2443.76	2420.31	2487.01	3427.14	4436.29	5960.37	4627.94	3844.75	2585.78	2968.86	3561.12	1970.08	2073.39	1858.81	3124.64	1635.89	2705.47	1972.2	3333.76	2476.71
M522T189	709.177	3178.92	2197.31	2113.47	3304.81	2573.41	1375.22	666.832	1013.87	1053.99	662.998	889.744	648.199	908.941	756.802	613.695	1995.74	2162.81	4285.63	1698.83	2913.98	2458.35	1868.86	1218.14	780.622
M454T201	1724.45	4509.94	2918.07	3145.88	4397.82	3016.17	2356.74	1998.75	2238.22	3500.04	2134.97	1252.24	975.603	1701.76	1485.55	985.955	5449.48	4662.09	4828.39	3395.44	6218.72	2386.2	2800.39	2270.87	2170.69
M496T196	4970.19	12625.5	9738.74	11719.7	13180.4	10688	7943.46	2109.77	4924.06	6334.45	1602.85	2035.4	1380.15	2367.11	2416.55	2439.07	14488.6	11137.5	14023.4	6234.62	21095.3	5283.91	8587.37	4410.16	5119.06
M313T158	639.683	3344.34	1431.89	2989.58	6536.49	5741.28	2197.58	699.667	1320.08	1372.3	578.719	917.12	727.283	1593.83	1876.91	881.573	5660.9	1319.07	1890.28	2331.78	3444.86	2389.76	1296.43	1627.06	2072.96
M524T192	1011.16	1077.41	1282.88	1152.31	1099.92	1080.94	801.189	787.902	1053.69	1241.2	574.994	804.035	899.358	1197.25	662.377	929.446	1035.98	1392.72	1449.91	1719.47	1503.51	1150.55	806.61	961.178	797.314
M149T31	18847.7	13831.6	6222.41	12521.3	9439.76	10511.2	10571	4361.09	9287.73	8671.14	22309.7	7967.49	10924	8997.88	9865.59	6218.93	14452.3	9606.88	12835.3	9800.98	9376.83	7676.97	9853.92	10639.6	15455.9
M787T147	2986	2929.64	3122.04	2856.9	1760.82	2154.46	2063.21	1711.75	2408.77	2375.35	2962.6	2136.44	3532.75	5519.78	3752.92	3035.38	1279.86	3632.42	2907.11	5657.12	2404.39	3708.7	848.697	2556.53	1735.45
M282T92	3668.77	4270.26	3661.87	2188.99	5219.48	4253.84	2775.69	6425.72	4315.28	53357.8	66527.2	4454.75	5262.92	26784.6	13950.4	14770.1	1995.62	5313	4510	4012.66	11886.8	8882.77	4662.98	17734.2	32153.5
M152T260_2	127531	163121	127721	166315	165584	163431	137995	189555	233383	215517	533985	332149	312071	155998	194552	158779	119258	199955	182146	170683	139530	155115	127856	255209	290892
M118T88	3514.69	2793.63	3645.1	3406.05	6104.18	1793.32	2635.57	4027.88	4481.72	3998.59	9858.25	10479.7	6152.69	3201.48	4318.9	3000.46	3904.88	3539.56	2032.51	2661.99	2301.02	3070.11	1456.92	3565.13	3863.1
M343T34	13716.5	14626.7	14586.8	16467.4	15487.3	18822.6	15504.3	13191.1	16103.6	11933.5	15402.5	10443.7	12318.7	11848	12502.1	12714.4	17180.7	16259.1	17679.7	12671	13546.3	12837.6	13617.1	13427.5	16181.2
M348T398	865.663	1030.07	994.933	998.406	1060.67	1037.55	1075.64	892.913	1270.69	876.812	1018.15	1160.9	1473.45	725.171	533.406	840.878	821.915	1104.24	1271.98	703.297	1140.07	600.646	625.921	1688.52	939.467
M324T424	1997.51	2955.74	2379.63	3166.16	4724.9	2020.09	1707.18	1704.19	2667.49	4060.66	7312.96	6013.02	2618.82	1975.11	3021.97	4646.06	1232.82	1919.29	1741.88	2350.12	1858.72	1937.97	2645.58	2670.69	1465.1
M364T428	1170.62	1936.92	1570.24	1939.96	2289.74	1329.52	1107.13	1022.66	1880.51	1392.7	2574.32	2204.17	2019.2	1695.63	1392.55	2141	1323.71	2147.03	1797.4	990.584	2170.38	906.868	1252.93	3491.1	1765.32
M346T312	15654	16059.2	16653	24225.5	25838.9	13629.7	13237.1	13751.9	15525.7	22109.1	15651.4	19643.7	19262.2	14841.2	20832.1	9120.15	7742.09	30312.9	29709.5	10086.9	26628.5	7489.7	12423.1	24869.4	17651.6
M173T181	14356.7	9539.61	13417.5	17070.3	19546.3	15263.2	13585.5	16365.8	9877.09	17413.1	25552.3	11582.8	20330	20246.9	17061.4	11712.5	20335.1	12488.7	9813.22	13211.9	12429.9	17621.9	1240.62	18171	10829.7
M325T415	15457.1	11454.4	18375.8	13922.2	20079.5	8522.36	12838.1	15783.8	18324.9	13588.6	11352.8	10935.6	17433.3	9249.32	5882.34	8794.21	10458.1	10868.3	7505.55	9080.43	15452.7	53191.5	14746.4	7895.33	10076.8
M104T374	20106.2	25618.5	23056.2	21931.6	20549.3	18832.5	20728.8	16784.9	25410	9198.19	20018.5	17068.8	17888.5	15871.6	15937.5	17987.6	18600.5	21227.2	18111.4	18775.2	16297.2	15986.6	20052.9	25104.8	17318.3
M87T374	27948	27639.4	34006.5	17085.3	14787.7	31008.6	30790.5	24497	44154	15335.5	22984.8	21413.1	27701	20994.4	14032.2	28843.1	24995.2	16357.3	22888.2	22988.6	14783.6	15242.5	30314.5	29317.2	37185.4
M147T299	1401.5	1334	1245.52	1040.82	1009.48	1056.49	1145.19	1827.23	1307.54	1005.69	983.851	1193.75	1143.42	882.482	1031.96	1099.24	881.533	1803.54	1657.26	975.317	1030.88	1927.44	1079.36	1584.99	1760.55
M201T335	1634.33	1584.6	1681.7	1919.81	1541.86	1637.8	1637.21	1520.28	1697.81	1852.39	1887.11	2314.83	1623.5	1200.61	1751.14	1750.94	1290.04	2068.25	1623.22	1732.66	1302.05	1417.05	1277.51	1634.67	1576.52
M136T99	30589.6	49203.9	43278	45605	32270.1	36271.2	37926.6	37340	55007.6	36274.5	54796.6	42234.9	44034	41400.9	41100.1	31101.5	31757	50060.1	41269.2	43390.8	37171.1	24598.6	27531.2	37350.3	32719.8
M268T167	4110.08	3199.02	2989.73	3331.41	4323.18	3073.05	3688.31	3421.94	3028.51	4820.86	2124.42	2511.28	3910.95	2793.89	2499.61	2568.4	2442.19	3116.77	3459.54	2283.64	3978.48	2616.45	4143.53	3535.89	4133.14
M330T253	11417.2	13841.3	15183.3	20444.9	22882.9	13913.6	14140.3	15881.4	15843.7	18061.1	16438.8	23548.7	17440.5	7193.65	16030.5	8190.48	3786.75	16672	22509.4	13047.3	12633.4	8877.38	8868.18	19764.7	11669.9
M219T399	1100.01	1973.95	1481.78	1858.35	1775.94	1659.81	1213.19	681.053	1465.64	1264.07	2699.69	1183.63	796.112	881.173	1342.32	1250.39	984.985	1444.93	1384.59	1335.67	804.696	1284.87	736.533	1328.37	701.153
M203T258_2	2395.66	2601.81	2535.42	66219	2590.39	92730.9	2362.83	2302.69	2507.29	3027.06	3701.22	2411.98	1937.62	1712.81	1724.85	2013.97	2106.38	2291.36	2205.26	1753.95	2596.47	2196.1	2069.82	2746.98	2481.21
M237T197	1209.28	1585.29	1477.03	1228.76	1394.44	1117.83	1368.62	1410.8	1159.97	1350.46	1572.5	1652.84	1777.34	1290.44	1878.84	1587.73	1004.75	848.405	787.493	3412.7	1112.29	1904.65	2160.35	1113.65	612.731
M189T279	1771.11	2063.48	1505.83	1793.9	1965.85	1726.71	1582.96	1590.99	1898.27	1988.85	1982.43	1722.48	1523.57	882.686	1442.57	1424.02	1495.29	1381.45	1208.7	1334.69	1788.46	1351.93	1430.43	1322.24	1347.97
M159T178	323.734	434.747	337.381	365.174	422.309	350.939	387.862	803.937	477.515	328.495	1145.46	620.791	516.951	1327.2	485.716	959.004	286.235	836.619	702.847	452.353	430.158	355.355	1891.32	498.499	2469.65
M261T464	1851.99	4374.3	2754.82	3426.68	3696.32	2603.41	2354.06	1257.33	2652.74	2727.83	2765.67	3155.1	1845.99	1891.42	4050.59	8549.91	1669.57	2812.68	2759.84	2584.23	2495.54	1933.24	2256.59	2289.78	1208.68
M579T206	2033.79	1003.02	1610.02	1244.78	1099.75	1623.18	2071.83	1824.33	2305.46	187.625	979.794	1358.29	2417.59	1426.76	9600.86	754.203	1497.34	1351.35	1235.94	1205.99	630.689	565.89	831.226	708.474	925.842
M565T212	6228.84	5040.72	5820.8	3780.42	9247.58	5055.67	7095.3	5494.84	8355.12	7008.66	10581.5	7808.77	9628.36	6971.91	181.732	7719.41	6333.4	9042.01	8619.62	9436.84	6338.95	10463.2	9981.82	8118.86	7432.89
M304T443	4521.18	6232.97	4730.58	5087.03	4437.69	2793.58	4853.4	4272.04	6677.08	7744.73	8883.76	4454.54	5010.38	1976.93	3220.83	4094.21	2254.66	4109	3884.49	3662.06	3565.61	2638.88	2152.85	4496.01	2475.82
M274T384	1969.56	1912.69	2149.91	2504.85	2354.42	2177.96	2134.06	2504.65	2135.2	3471.42	3383.75	2525.74	2381.02	1930.07	1930.97	1629.85	2115.07	1948.31	1630.81	2148.43	2490.96	1675.53	1727.87	2036.42	1673.94
M280T332	2110.68	512.867	2145.19	2084.45	2154.55	1773.54	1833.96	1811.98	1189.56	1462.39	723.345	632.687	2051.3	1992.42	1851.83	2524.04	1476	2056.2	2565.07	2299.18	2152.87	1903.27	1325.62	915.861	1766.13
M104T405	28496.4	37747.7	34510.8	37996.7	25342.9	32528.1	33642.7	46785.4	37301.7	47422.4	32509	35318.6	32916.8	36359.6	31606.9	28056.5	30260.4	38848.6	34180.6	26489.5	29677.6	30853.1	36089.3	34730.8	30046.8
M100T59	10208.3	12130.8	10371	12201	12680.9	11581.8	11373.9	10885.2	12126.8	9333.94	13858.6	11657.1	9862.04	11971.6	9656.77	10152.4	10440.6	11667.7	10659.9	11659.5	11395.6	9938.28	12377.2	11601.5	11266.8
M244T238	27165.5	32788.7	27663.4	26355.7	18153.9	27405.7	25118.6	55157.1	47259.2	53039.9	128354	53605	46241.2	29756.3	21827.4	27669.6	23084.2	31747.6	24407.8	33832.3	21209.2	26702.6	25142.4	43188.1	45537.5
M611T311	1787.11	1682.82	1357.97	1570.97	1894.93	922.348	890.911	1108.95	2011.07	2469.94	9007.86	5528.1	4941.58	1738.14	2010.83	1065.11	867.193	2338.99	1680.21	1324.83	2101.43	852.777	1609.32	3624.93	1770.72
M306T311	46786	43988.1	37212.2	44329.5	51425.8	28287.8	28170	33165.7	49532.7	58922	139368	96740	92359.1	44038.5	50867.8	31652.5	28585.7	56351	46740.4	36333.5	50675.6	27614.8	42919.4	75814.1	48342.8
M112T237	74384.3	82381.4	75973.4	70608.8	42183.6	73022.7	66108.1	155745	122191	132031	361571	147597	132526	88689.6	64231	71861.3	58104.3	80673.2	59804.3	88990.1	54142.1	74686.9	70307.7	115330	123130
M161T316	1008.89	1459.27	1078.5	1418.91	1387.35	1128.87	1151.38	883.445	1163.86	1438.52	1592.42	1273.31	1273.14	1040.18	978.2	1200.89	1055.76	1065.61	979.304	1024.49	1441.21	1049.2	893.392	895.843	867.896
M343T445	2894.11	7036.12	14056.4	11813.3	11593.5	21062.1	14638.9	1655.92	12403.5	2666.91	2133.8	3043.65	7205.55	2585.05	4997.24	1294.6	2146.31	3353.24	2884.69	14721.5	903.959	27291.6	2346.56	2232.59	1841.65
M198T259	3750.77	6258.7	6465.09	5371.65	6236.41	5498.21	5371.84	3301.09	7584.38	3120.3	4089.72	7547.98	7084.74	3445.2	5472.83	3311.43	5162.72	5154.05	4197.99	7114.94	3539.72	5966.15	2920.62	2988.41	324.501
M243T387	2520.02	2549.07	2579.21	2773.83	3211.65	1754.31	1543.95	2687.51	1943.57	3877.76	3317.96	2933.15	3090.12	2418.87	2902.59	1988.58	1690.64	2781.69	2470.3	2646.03	2870.63	2595.46	3402.15	2326.17	1895.98
M147T539	3407.53	3170.55	2957.4	1098.31	4861.32	2322.45	2391.61	2558.09	141.263	2174.82	1631.83	2862.85	2272.06	2716.75	1852.43	1563.68	1413.5	2370.6	2399.7	744.746	5852.97	2365.64	3060.7	5142.69	4198.61
M149T292	1421.95	1377.66	2083.29	1729.19	747.701	1904.57	1931.78	1482.18	1607.59	1357.29	1294.16	1461.83	91.0824	1295.01	173.296	1508.95	1177.61	1502.27	1181.05	834.041	1212.2	1142.86	775.676	1027.61	1602.9
M301T23	1622.77	1353.16	1665.61	716.758	1842.52	1669.07	1496	1433.95	2112.71	959.015	2426.54	991.568	1855.37	2623.48	2529.15	2945.98	1231.19	1461.85	1075.9	1074.76	1258.65	1132.74	1440.25	1111.73	533.512
M162T398	1175.03	2358.98	1339.99	4258.75	1135.74	989.629	839.81	2328.31	1444.69	375.163	2864.31	2338.95	1640.23	1145.21	875.298	640.607	606.892	792.451	613.889	1489.81	3256.81	2592.78	3034.72	4919.17	3763.1
M101T371	2938.9	2502.38	2732.1	3313.75	3112.5	1578.99	2008.34	1240.1	2757.62	2698.13	2425.6	5622.37	2606.29	2808.48	3674.23	2041.66	1891.19	1874	2073.86	2844.34	1243.53	6543.19	1313.59	2539.46	1458.47
M188T258	9427.77	13212.6	6949.93	7500.97	10991.5	5292.65	7470.79	13301.2	11285.5	10926.1	36376.4	7835.26	11253.3	5548.67	15741.9	7231.8	10253.7	8454.97	6469.48	19460.1	15153.5	8785.02	10396.4	19538.4	58443.1
M166T366	2548.37	2183.73	2520.33	2372.6	3242.64	2321.96	2316.08	2103.7	1680.79	3281.72	2745.78	2608.54	2727.91	2151.06	2705.89	2295.64	2354.67	2434.55	2219.79	2477.6	2227.62	4496.96	2458.07	2416.91	2100.35
M136T299	5502.28	5224.44	4702.98	4221.84	4349.12	3913.55	4762.27	6023.6	6028.61	4467.42	3740.48	4622.71	4577.65	3472.29	3428.19	3808.57	3682.96	4880.33	3994.11	4121.84	4699.66	3729.34	6636.08	6256.88	6855.93
M330T39	1195.34	1670.99	1493.4	1136.51	1245.07	1632.17	1382.65	2031.28	1543.12	1450.12	1793.96	3248.85	1914.81	2105.56	1746.63	1704.11	1047.45	1093.38	987.444	1337.63	1589.76	2290.26	1001.41	1625.17	1037.45
M338T2	653.295	876.183	655.43	605.247	818.757	859.589	2467.44	738.591	882.535	792.339	901.211	1099.27	920.264	1289.08	2697.81	916.5	865.959	828.758	2672.4	782.219	801.728	1205.47	844.608	916.496	787.439
M786T382	573.527	673.34	747.086	722.074	639.548	686.998	594.818	493.646	786.208	366.808	556.316	524.256	500.325	474.189	599.88	433.987	574.778	544.391	481.023	530.762	472.052	524.321	514.456	625.401	508.899
M549T388	910.456	1042	1328.69	1336	733.273	1093.6	836.874	1553.68	1524.25	937.32	1540.12	623.542	862.276	1566.59	1337.36	1084.56	724.501	1693.4	1120.49	1150.16	915.249	767.01	937.822	1521.27	2031.08
M308T393	1371.6	2369.54	1869.85	1425.55	1348.25	1295.69	1448.36	1261.85	1344.4	1407.73	892.718	956.612	1376.31	1191.07	1098.33	1047.3	1174.56	1336.97	1326.46	1085.93	1468.13	1505.44	1502.5	1771.84	1098.59
M613T481	8747.15	12342.9	8152.59	8561.19	9996.01	5960.26	7489.27	7053.37	12271.9	9302.9	10783.8	5022.33	8554.87	5400.27	6970.15	5898.99	7035.17	8922.2	8837.19	5825.98	7552.7	5065.36	5759.45	13060.8	7533.94
M173T334	13718	17814.1	14439.8	12592.6	12392.7	10521.9	11061.2	12528.9	22162.7	17991.5	23544.3	9216.89	13136.6	9540.59	16397.7	9476.29	10894.1	13307.2	9819.61	9191.19	5587.4	14743.3	12589.2	17317.2	14584.7
M258T389	106986	221794	31481.6	146219	18054.5	8239.31	35081.5	9277.23	79209.1	29815.8	53773	3166.16	10577.4	2987.07	19986.8	1678.22	8285.46	151143	94543	4591.35	3806.8	10744.8	111714	79369.6	15267
M284T260	39975.5	48375.6	44539.2	54177.6	51816.6	49823.1	41740.7	55705.7	71447	72150.4	170294	98180.5	83623.1	50658.6	57559.5	48480.7	36328.4	61204	48070.1	52483.3	43454.9	48478	46019.2	75979.9	63763.1
M269T292	1198.33	2253.56	1138.99	1305.61	1004.09	940.558	1414.97	1936.49	1764.22	2844.96	765.98	530.138	1008.19	971.88	814.76	1702.24	2470.2	807.808	927.698	1041.71	1909.35	895.882	1356.22	1680.4	899.933
M166T177	20030.5	12100.8	16889.5	6583.05	45974.8	5867.91	12996.3	19154.4	8919.6	4377.23	794.15	781.569	744.597	1334.07	1427.45	1106.85	7114.83	4290.14	4882.84	1245.91	2731.77	1534.78	8256.57	1459.82	1808.28
M137T213	1988.92	1422.12	2183.84	1875.57	2418.71	1941.56	2086.42	1790.72	2084.69	2723.86	1801.63	1834.16	1955.2	1343.66	1940.49	1474.64	2084.96	1860.14	1682.78	1867.32	1458.44	1929.21	1640.94	1497.45	1350.18
M203T227	2963.52	2311.5	3180.98	5127.49	2392.91	5433.19	3489.76	2920.07	2727.12	3946.61	2902.58	5045.41	2843.2	2103.01	2073.55	2468.26	2365.59	2114.17	1736.4	2163.98	2502.67	2504.81	3198.93	2096.38	1792.44
M288T337	6736.94	3338.85	4503.81	7230.9	3992.87	5345.85	5544.32	7196.59	4035.76	8581.04	5629.08	9702.52	5323.94	4428.84	2724.47	4701.51	4073.05	3737.49	3748.39	3670.47	7151.63	4375.49	6970.66	3404.4	3636.43
M246T300	5617.03	7265.25	8570.75	9167.69	7672.21	8340.02	7887.73	5866.67	8931.54	9470.26	7675.63	8757.51	7542.11	4879	4977.97	7196.59	6281.98	6280.18	6139.43	6464.95	5768.07	5577.08	5317.36	4987.94	4474.49
M245T178	11765.5	11643.1	8211.59	13380.4	11567.2	7766	8762.63	7760.82	8825.49	13196.4	9287.08	18985.8	7525.03	5227.8	6285	6897.49	9132.95	6773.65	6545.86	7448.17	9155.08	6818.92	12298.5	6818.89	5212.75
M279T169	5126.85	5227.35	4932.16	6139.96	4998.11	4957.86	5022.07	4811.1	4221.97	6458.31	5145.89	4726.57	4428.37	4115.16	3755.03	4575.69	3919.19	3659.44	3176.14	3854.3	5111.95	4019.35	4937.05	4180.07	3373.06
M229T241	4400.82	5883.87	6134	7563.35	6218.9	6179.06	5172	4739.74	7437.59	6724.44	6131.75	4938.72	4365.46	4101.3	3249.55	6181.83	4260.18	4948.74	5201.1	3864.48	5655.54	3790.64	3083.11	4191.22	3494.85
M260T281	3174.31	3755.64	3871.43	4635.62	3813.25	4063.1	4113.94	4080.73	4239.12	5370.73	5066.64	5609.16	3810.12	3058.69	2564.5	4228.48	3171.09	2857.47	2779.81	2977.38	3962.53	2675.61	3095.81	3291.4	2263.66
M233T222	1886.98	2307.32	4049.83	2907.47	2278.41	1706.72	2894.06	4420.59	1964.77	4663.45	1804.36	1783.16	1506.9	2859.73	1689.35	3651.89	1964.95	1505.35	2657.67	2366.43	1893.55	1123.76	1536.63	1528.91	4510.9
M318T176	1128.1	1373.63	1041.03	1286.8	1076.43	761.321	854.581	512.274	1087.68	997.164	1088.81	857.517	617.62	447.923	654.653	718.618	878.689	879.637	854.538	600.353	769.511	261.57	1124.32	760.038	749.695
M118T165	7607.34	6594.68	5639.16	10449.9	24174.3	7215.71	7018.23	7010.44	4549.74	8580.02	12708.6	16093.8	10813.7	8181.17	5314.03	5289.47	12474.9	8468.51	5743.59	8446.86	6118.52	8125	1083.05	8008.95	4632.94
M170T258	714.478	799.649	683.101	661.92	841.536	625.555	743.917	880.661	792.806	672.844	2324.92	682.295	813.859	462.307	1107.91	653.391	864.981	319.126	655.108	1211.99	958.596	788.01	1031.33	1235.07	3142.03
M360T389	7088.01	11246	14696.9	15804.6	14592.9	11964.6	9169.24	7972.92	12713.4	6094.97	7282.41	9424.66	8974.25	7405.4	10691.1	8743.08	11126.8	11510.3	9884.35	22327.6	8555.59	37664.7	7862.27	5950.14	2100.4
M336T68	3028.48	3259.06	2695.12	3070.5	4277.46	2350.28	2413.65	3166.68	6894.15	3511.13	3243.05	2343.02	3531.81	2667.83	3603.06	2789.76	1917.33	2324.71	1917.56	3644	1909.35	3053.28	5575.37	2816.5	2122.15
M175T529	32140.2	9927.62	9808.14	10305.8	31123.6	23870	17149.4	10596.9	8910.35	46735.9	4913.17	15757.8	13388.4	11187.2	3271.36	68829.8	5727.31	5414.55	44601.7	17854	16693.7	15290.5	24434.9	91781.8	27729.2
M133T374	82852.8	122690	69365.8	134117	157716	53513.1	72005.6	68328.6	19329.5	40674.3	127772	91743	222958	94521.5	146368	52559	94746.3	192519	108915	108370	161312	105970	70508.7	125821	253567
M176T391	496.594	2193.01	2958.12	3499.26	4248.49	2343.98	2334.46	1618.62	2588.48	1784.93	2739.42	1879.07	1860.52	1643.48	2839.39	1989.82	2000.04	1887.12	1578.89	3832.94	1207.39	6126.61	963.652	1877.86	673.065
M148T386	3535.64	2505.77	3987.45	7804.17	4211.12	16237.4	11877.6	4958.85	14790.5	1869.86	7045.42	12562	12896.3	16830.7	6904.81	3621.72	6997.88	3737.06	3126.75	11615.4	1380.07	6697.54	2840.99	9279.81	10229.9
M156T450	14006.3	8828.4	1663.32	7184.5	1311.72	1513.09	2419.16	4114.18	1788.92	1637.21	7991.26	990.452	1726.12	2251.11	2403.13	3705.86	1233.71	10016.2	4538.56	1819.2	5391.67	1038.47	3543.46	15997.6	9720.02
M132T168	227.45	2101.4	155.48	233.122	131.042	2807.5	184.211	3640.2	2578.41	3129.78	3699.3	2273.83	154.545	3731.7	2700.22	445.748	214.029	172.129	290.447	217.823	204.936	206.236	278.268	197.756	214.771
M173T262	1559.58	1933.66	1566.33	2244.5	2344.71	1642.01	1595.2	1740.85	2198.09	1196.59	1844.24	1922.79	1735.74	1426.02	1544.86	1741.34	1280.45	1627.27	1432.07	1965.05	1984.31	1830.19	769.006	1739.76	1332.28
M166T256	28840.2	25781.1	17394.8	20555.3	26043.7	18351	24009.3	38252.5	29570.3	24687.9	20077.3	20912.9	23537.1	15637.2	20487	20101.5	16879.5	38252.5	36284.6	19027	20605.3	32248.4	20635.3	47183.7	52155.7
M147T418	3504.28	2943.02	9509.54	3978.27	2773.08	2223.68	2603.39	5534.11	14151.2	6509.22	2624.88	20184.5	2748.7	3070.91	3236.78	1995.97	2473.82	2992.15	2948.83	3557.39	1372.61	3657.64	1376.49	2919.98	2089.16
M106T375	3849.14	2882.44	3658.04	2331.89	2913.94	3081.26	3777.37	4915.23	2502.68	4978.23	2101.09	2067.68	2708.78	3794.6	2269.84	5326.92	2864.73	2901.12	2874.17	3273.43	3766.12	2489.04	6291.83	3553.19	2798.1
M120T365	3534.43	3204.41	4240.69	3598.78	4389.99	3525.21	4592.68	2912.53	3443.73	2609	3145.29	2512.51	3982.13	2607.2	3051	2627.79	3868.27	3558.91	3933.54	3556.13	3129.92	6032.59	2851.37	3513.59	3036.56
M205T258	2560.25	3381.96	2120.69	1865.75	2846.01	1570.96	1883.73	3687.28	3298.73	3222.55	8628.8	1407.67	3109.93	1549.94	3859.42	1894.66	2714.43	2168.76	1684.13	4876.51	3428.49	2208.53	3177.42	4644.47	12799.3
M182T299	7819.06	7110.12	6971.07	6003.28	6009.79	6101.68	6909.33	9157.05	8333.01	6354.67	5448.89	6339.45	6472.6	4710.23	5004.99	5616.5	5254.25	7192.97	5797.05	5913.03	7194.45	5405.11	9772.01	8800.67	9965.7
M260T361	1522.12	1001.92	1198.03	1640.6	1190.66	1012.89	1187.43	1524.99	922.759	1525.87	1089.69	1151.29	1180.04	1026.92	942.103	1027.42	1081.98	958.84	927.144	879.598	1565.87	1067.14	1052.23	952.566	998.93
M262T448	2836.95	4160.39	3296.49	3334.98	3366.87	3201.39	4010.56	1802.16	5444.21	2903.57	5220.73	2899.79	3512.59	999.836	3778.33	3215.83	1638.61	3148.56	2970.8	2437.07	2318.55	2198.69	1518.74	3848.61	2701.35
M557T304	1057.39	1517.89	1699.22	1460.09	2086.47	1098.08	982.156	906.943	1165.02	1597.72	1162.71	852.621	1347.25	1020.37	1239.92	186.572	1241.8	2294.16	1670.65	1189.15	1377.24	1671.26	846.844	1165.69	846.343
M234T444	1289.46	1619.79	1506.58	1732.4	1592.59	1583.65	1486.73	1634.16	2063.68	2373.5	2380.02	1141.86	1436.21	1125.79	1101.39	1438.69	1063.89	1380.74	750.725	1095.82	1238.27	1021.86	1143.11	1430.1	1225.85
M248T444	1180.5	1669.59	1536.82	1580.48	1498.06	1397.79	1544.85	1447.92	2031.77	1754.84	2196.19	1454.78	1638.33	793.025	1072.43	1071.01	1138.11	1146.23	1182.56	1387.47	1129.58	1058.04	1077.25	1339.58	1036.78
M246T403	9597.04	9693.03	10288.9	11370.6	12059.7	9051.62	10094.8	5625.4	11446.8	9882.97	13368.2	10214	10321.6	4598.46	7676.22	5392.81	9152.33	9001.59	8995.77	11170.9	8753.83	7484.03	6339.7	11564.2	8449.74
M522T425	2462.77	6709.89	9646.68	6543.01	6651.93	10221	7997.12	2503.37	7490.27	6923.14	3082.47	4916.65	7677.43	3237.45	5361.18	3140.14	1996.18	3051.91	2954.16	41216	2112.43	150464	2132.17	1307.39	3708.56
M337T244	1495.97	6669	3336.84	4952.16	8240.78	3449.75	2535.28	1585.51	1841.71	2433.24	1204.79	1188.08	837.926	1400.63	1217.04	1084.73	4870.83	7263.74	10253.8	2496.73	7989.3	2091.16	5766.74	2402.48	2504.64
M232T452	1528.88	3244.79	2650.66	2809.39	3658.88	3216.11	2827.43	3846.21	2808.75	3182.88	3066.96	3038.4	3111.29	1871.28	2387.69	4236.98	2571.5	1231.06	1298.33	2891.91	2222.42	2992.8	1873.43	1677.33	2208.27
M217T370	24243	17989.1	15259.5	14132.2	22980.1	17546.6	16647.4	20233.4	12304.1	21160.5	35232.6	28969.9	39928.7	78530.2	47912	52272.2	17609.7	16120.1	15976.9	32541.5	26646.2	12908.1	14434.7	34291.2	21239.1
M176T269	546.306	1393.83	1526.41	786.898	1270.35	831.355	1123.31	764.598	929.576	639.005	1216.47	1427.05	422.545	504.707	712.647	1094.91	571.251	641.302	1318.04	1220.55	755.865	729.187	878.547	666.301	1304.1
M193T84	4335.44	5322.94	4995.49	3785.83	6579.15	14036.2	4124	5581.23	1736.53	10382.6	3314.87	3368.67	8994.09	1647.53	3061.18	2836.17	6724.41	4129.67	2814.04	6597.39	3635.02	10185.5	5168.75	1620.58	8277.06
M143T240	1578.77	1119.32	1384.69	1335.56	1128.52	1617.31	1140.05	864.467	1323.11	634.538	1564.88	1280.22	2735.48	1188.52	1931.86	1100.73	1014.93	1272.43	1058.06	1813.45	1119.59	2593.4	1263.3	1166.66	1679.18
M282T129	8097.46	11899.2	9271.63	9552.21	8605.01	9316.37	10182.5	11173.8	12680.5	12614.8	17527.6	10909.6	9469.2	10049.7	8277.83	10513.4	8155.79	8882.99	7723.86	6645.87	9009.92	6301.24	10520.4	9548.22	10991.7
M189T544	43528.4	24290.7	48956.3	37913.2	50205	36533.2	11247.1	60149.4	33884	40454.2	40318.9	41101	56215	24349.9	11952.3	36297.5	33632.6	31357.2	37182.4	31262.1	31972.1	42497	35923.1	30466.5	37542.1
M203T512	15123.8	11883.8	7469.65	8109.78	5807.3	6026.44	2940.36	16168.6	7935.33	13384	8663.7	5642.59	3157.31	5779.76	10083.5	8649.76	7176.28	2378.63	7034.54	7329.05	5391.85	10255.9	15935.1	8804.04	24524.6
M123T59	234337	240002	248554	167129	154179	197804	244374	206648	220223	89625.8	213573	297170	189124	386206	199999	175069	234953	199588	188151	337910	58175.8	335306	134985	294740	160427
M163T79	12868.2	9663.24	12260.6	13014.7	13842.1	13045.5	12578.9	10909.5	9564.73	9924.9	5940.86	4171.53	10997.9	20800.1	12589	13712.7	11756.1	10142.4	11609.9	14859	15318.1	13092.8	17426.7	9702.25	9349.24
M152T100	8369.7	10782.7	9293.83	10054.9	7039.37	5358.52	8840.29	5240.22	4951.35	6331.88	3934.92	5297.94	19385.2	6384.09	5566.52	6471.66	5250.46	9684.91	7577.63	3649.11	14111.5	2997.82	15252.1	10476.8	14956.3
M148T92	2565.65	3619.84	7259.9	7315.94	4895.61	3046.12	4929.98	4069.62	4300.05	5640.49	4587.91	3980.72	2712.16	4195.66	3712.09	3536.39	4563.88	2567.69	2903.09	6430.84	4372.5	16162	4018.38	3192.8	3400.83
M220T258	2620.24	1087.42	2370.68	2244.7	2997.76	1968.27	2839.77	1909.49	4490.06	1674.67	3703.11	2116.74	3096.63	1798.36	2988.54	1398.65	2534.28	2731.45	1775.11	2712.83	2079.77	1988.26	767.453	2526.68	3955
M322T313	729.27	536.792	513.724	775.84	608.954	597.297	513.335	782.088	515.085	1105.48	610.997	885.507	803.5	629.58	546.837	541.166	600.172	443.584	507.668	548.996	753.082	658.591	884.395	491.456	780.514
M281T332	1634.44	1905.6	2123.16	2007.69	1543.17	1793.86	1871.44	1896.81	2303.65	3292.9	2818.67	2421.14	2158.28	1832.55	2121.11	1764.97	1416.77	1851.62	1818.44	1913.99	1911.71	1902.68	1649.03	2201.13	1437.51
M294T254	1185.89	2748.86	1514.62	2067.23	1245.38	1735.35	1760.18	1319.81	1721.19	2005.19	1196.41	1498.26	1361.35	3152.03	2759.87	2662.29	2342.56	2821.4	2561.09	1491.56	1444.5	2607.28	1454.2	1722.23	1687.85
M253T238	6345.17	6770.28	6520.71	4594.22	5591.7	5524.69	5041.72	4805.47	6210.28	6064.27	6746.87	6806.32	6413.35	3835.96	4595.48	4057.19	4546.39	4243.32	3783.69	5693.18	3970.73	5791.38	4150.69	4162.29	4576.78
M265T176	8948.41	8785.2	5525.53	6171.54	6003.7	3902.41	5370.09	3815.83	4986.28	6800.19	5266.93	7590.25	4474.63	3642.94	4050.31	3636.18	3633.71	3817.18	4510.44	4263.76	5245.37	3238.14	5960.33	4481.71	4045.12
M184T496	152116	179012	155353	259228	271277	150161	200041	77532.6	126356	217138	164136	176075	221333	105773	210158	166487	129184	245362	223112	174738	163475	142450	120280	240134	112646
M318T162	1400.08	1207.72	1248.59	716.666	773.937	1201.73	1362.65	4677.46	823.025	3585.92	728.652	967.94	1747.88	3067.87	1031.43	3927.22	1803.83	1676.28	1340.33	2326.7	2695.16	2227.61	2216.73	1061.6	1988.26
M287T137	2136.04	1082.55	1133.62	1480.29	2514.62	1928.61	932.251	1486.63	1945.3	1312.52	1458.25	1366.64	1848.14	3293.95	1871.44	2531.11	2590.41	1778.08	2372.3	2590.77	2979.47	1915.76	2886.45	1828.15	920.11
M187T335	2784.47	3842.34	3571.9	3257.16	3150.71	3681.13	3452.31	3127.63	4677.2	3188.8	3351.33	3156.52	2526.63	2231.04	2338.14	3065.59	2371.77	2655.25	2789.21	2628.01	2513.68	2477.42	2541.76	2514.57	2870.48
M272T415	1040.89	2235.45	2446.48	2924.4	2840.31	2883.68	2640.06	2147.04	2458.84	2626.74	2564.78	2250.44	1687.19	1371.63	1498.27	2493.07	1836.58	1933.26	1889.14	1878.74	1865.76	1780.21	1577.04	2029.91	1480.23
M245T407	848.615	1201.07	1194.12	875.574	697.482	1203.18	1057.63	1039.76	1008.23	1419.96	1172.63	714.109	878.411	960.474	450.713	650.906	998.385	679.539	832.636	920.944	907.677	905.295	678.451	1166.13	886.049
M168T91	14346.6	14190.7	14938.9	9603.84	6360	10253.7	15457.3	17811.7	16518.3	15809	9123.15	2591.51	7928.83	14496.1	12494.3	14875.6	11075.8	11221	11791.7	11950.5	23868.9	12850.6	14568.4	15150	14957.2
M170T101	2459.03	6040.7	7144.17	8720.51	3267.27	5553.99	6876.86	1379.96	2281.87	6295.39	3718.22	875.426	4640.85	6905.29	5825.8	6008.87	4849.47	7628.34	5449.55	3595.52	14889.1	3263.03	9596.52	6994.25	10108.2
M72T446	1263.43	2999.19	1348.73	1629.34	8425.09	2157.85	2600.87	754.535	3443.41	1567.6	1256.66	2298.24	3925.71	1990.34	1854.92	1695.96	1701.21	2766.15	2145.04	1745.98	3154.03	1879.98	4063.52	1343.1	2130.56
M145T364	974.684	3461.81	21881.2	21360	19482.1	32497.4	28533.6	886.655	9457.9	886.663	759.934	1250.34	2359.58	856.726	8042.48	753.84	900.551	1269.84	2047	35964.7	1048.79	55153.6	1405.13	920.144	1097.27
M505T445	2461.96	3527.09	4731.91	4826.71	4257.55	6374.79	5164.15	1823.75	4753.39	4691.21	2806.39	1954.89	3152.14	1923	2171.04	1957.62	1821.46	1552.81	2424.94	5777.47	1279.4	9695.06	1269.18	1382.95	1268.76
M391T247	1162.83	2169.34	1624.87	1543.98	2797.53	1176.81	1134.69	1708.55	987.674	2017.9	991.361	1190.99	938.807	1321.77	1009.83	922.485	1227.17	2319.58	3285.77	1153.86	2435.65	1552.83	2281.19	1292.08	1009.63
M298T98	73023.5	133439	121335	132691	77564.4	106539	103164	107102	162160	62340.5	90965.2	25981.4	56255.3	79520.9	86736.3	69377	77922.9	112717	104404	87516.6	129882	53533.5	66198.9	96734.8	79754.2
M177T321	1010.38	1642.47	1216.28	1228.1	1308.73	1218.33	1246.58	1055.88	1204.15	2153.05	2090.86	1712.72	1084.41	1195.73	1364.08	1501.62	1230.17	1439.25	1078.73	1293.06	1690.41	955.332	760.114	1420.94	1351.61
M303T445	2181.27	2513.31	4025.01	2458.61	2214.93	4383.88	2043.99	2616.08	3033.15	3282.44	3660.72	3969.15	4173.96	3082.65	2805.38	2005.19	1667.96	1608.35	1765.15	3836.26	1637.55	1667.23	3545.03	1667.22	1417.54
M235T418	673.523	972.923	764.657	671.876	1178.84	583.48	1075.49	1137.28	1277.06	1386.86	754.005	987.78	650.302	659.969	953.047	1026.76	1179.16	1244.47	1170.54	1411.99	713.011	1292.06	737.309	1545.46	900.888
M207T326	956.558	1110.55	994.603	1106.82	955.481	1016.23	1019.3	1081.35	1164.75	1189.33	1347.78	878.041	962.01	637.689	675.875	889.006	826.455	779.912	898.725	962.347	820.994	886.042	747.083	894.781	756.895
M269T285	1477.24	2370.54	1678.45	1865.12	1781.98	1912.68	1935.36	1269.78	1991.71	1236.81	2908.35	1558.2	1501.79	1190.23	2974.33	1551.44	1555.78	1393.62	1164.48	1783.87	1293.59	2198.45	1193.6	2008.25	1297.62
M205T286	1938.4	1974.5	2110.7	2099.05	2086.97	1932.12	2088.28	1984.67	2297.73	2198.92	2062.03	1999.17	2200.71	1638.1	1555.79	1791.25	1697.28	1881.18	1591.06	1553.11	1971.24	1807.81	1649.7	1655.92	1595.51
M216T394	523.75	826.6	406.616	567.19	353.222	361.148	461.55	481.683	603.544	576.774	666.499	266.335	502.245	349.586	562.606	366.58	470.245	667.042	516.309	416.424	286.701	613.569	295.139	625.951	440.089
M667T485	693.021	824.496	831.383	689.314	872.81	651.005	1015.79	961.735	1125.31	3253.1	1154.79	1028.95	1392.46	954.117	448.053	1358.49	586.696	595.215	489.999	509.458	780.088	1016.65	910.68	618.513	999.646
M360T437	3022.05	3240.81	4050.03	4038.86	4537.2	3904.81	3997.84	3562.45	4640.28	4314.62	4572.64	5282.74	3444.9	2725.21	2538.71	3370.77	3436.26	2884.16	2675.35	4131.45	2268.58	4478.15	3517.14	3153.65	2084.75
M265T369	22585.3	28262	27626.4	26921.1	34177.9	27567.6	31217.4	25260.4	27102.3	27822.6	23667.1	16240.2	28004.4	23730.8	24534.7	29282.2	29422.8	28479.6	24407.8	27155.7	28794	18684.9	29258.7	27975.3	31124.8
M191T306	2033.14	1398.15	1380.41	1343.59	1719.5	1395.37	1298.08	1164.95	1740.28	1835.89	1584.35	1395.81	1246.02	1100.22	1208.71	1115.14	1230.29	1645.82	1069.63	1561.66	1197.02	1408.1	1125.92	1317.24	1145.67
M249T389	760.081	719.386	824.741	935.349	1047.04	705.712	767.919	802.808	985.745	692.668	1869.71	1134.69	1363.61	621.608	557.97	680.294	669.98	536.502	761.384	439.02	816.554	442.989	623.276	1117.18	482.681
M233T241	7364.89	10373.4	8331.34	10679.4	10540.1	7706.65	7659.69	7701.55	10422.1	11294.7	11057.8	9245.94	6309.53	5341.01	6097	7429.92	7800.94	8705.16	7372.9	7168.51	12996.2	5071.78	6986.53	8219.64	1309.82
M248T427	3253.52	2805.72	3383.73	3051.78	2960.68	2995.15	2735.32	3950.87	3615.57	4004.38	4531.83	2645.24	2779.55	2102.02	2245.88	2579.14	2572.67	2008.9	1746.08	2510.47	2410.92	2147.17	3132.06	3044.32	2216.71
M267T220	2607.67	2986.03	2996.06	2928.79	2759.52	2982.61	2712.73	4326.6	3203.81	3287.89	3304.14	3128.02	2770.72	2439.29	2194.66	2607.22	2464.85	4294.53	2345.13	2666.22	2688.37	2559.45	2773.07	2369.33	2111.14
M221T310	988.93	1270.95	1333.92	1472.3	1320.1	1174.37	1162.11	1120.99	1360.41	1098.33	1385.18	1157.2	1036.52	919.355	821.797	927.348	899.929	971.218	945.137	1123.05	1041.12	816.881	914.841	792.402	931.829
M150T167	4877.42	4445.39	4235.22	4090.83	4576.26	4180.31	3755.96	4045.68	4651.89	4663.19	3768.37	3946.17	4959.42	3776.65	3318.48	4626.47	5048.06	4912.99	4233.43	5513.72	7695.09	3726.41	5265.24	3563.5	4009.3
M386T155	3797.45	4951.14	4394.4	4421.71	5426.06	4542.87	3815.2	5569.43	6355.32	5582.49	8489.62	4833.03	5782.9	4253.04	4076.33	5515.81	3762.96	4962.34	4280.36	3804.51	4245.38	3748.65	3888.5	5574.19	5886.47
M295T196	3413.74	3359.54	3663.18	4045.87	3576.67	3834.92	3774.55	3886.78	3603.3	5370.03	4113.08	3848.42	3406.74	2450.02	2701.25	3129.92	2805.29	2805.04	2987	2669.21	3446.57	2712.82	3345.6	2186.58	2224.35
M330T255	1136.2	1033.16	697.291	866.33	1168.94	13690.3	704.436	1446.71	940.771	1752.17	1658.31	1309.75	934.573	989.027	795.434	1058.25	919.587	6719.87	21717.5	1141.36	1211.86	1038.09	972.933	1131.44	651.08
M283T95	984.462	1440.58	7001.7	12569.8	7553.57	1097.84	7482.35	1593.71	975.327	6625.23	11513.1	5853.85	1907.33	2777.89	2316.23	2443.31	6387.54	1554.83	1430.38	1074.82	755.668	1589.2	1430.87	2642.32	4271.23
M281T209	568.614	1942.09	633.574	1339.55	1452.35	1104.46	1930.91	646.688	1637.06	1488.66	1160.71	2126.87	676.062	1070.31	958.609	486.366	1135.43	1028.25	759.761	633.466	1638.28	462.757	550.537	1184.74	775.701
M138T234	898.378	961.791	1232.78	1221.46	781.403	827.386	892.047	1433.61	1111.4	2040.84	540.53	536.102	1209.93	942.542	1051.54	2344.02	805.932	1970.31	924.909	886.391	821.884	1325.21	942.089	983.698	705.838
M113T158	8722.53	11862.5	10848.3	11094.1	11659.8	10808.8	9847.7	15140.2	14758.3	15053.3	25902.5	13820.2	13045.4	9740.09	9356.97	12436.1	10909.6	10697.9	9000.96	10937.9	8397.89	11340.1	9828.19	11959.9	14135.3
M245T157	3441.67	4596.15	4145.5	4735.82	2636.08	4330.01	3721.55	4861.93	5371	5119.83	9125.18	4240.65	4484.12	3866.55	3458.63	3933.52	3806.43	3878.15	3408.74	3862.18	3547.31	3302.15	3077.07	3999.86	5540.78
M121T173	1675.08	1438.85	885.139	786.595	681.059	932.653	1200.45	1399.33	1084.22	1686.7	1342.26	767.009	1240.71	1731.31	998.972	1451.78	915.33	721.004	665.04	1967.02	852.021	1037.66	1142.78	733.106	1314.05
M189T255	3235.5	3934.24	3684.27	6631.02	4542.71	5771.79	6354.65	5624.37	5529.93	4210.67	3095.59	3882.07	3733.65	3875.4	3553.88	4515.24	5068.37	2647.77	3841.19	4112.8	6082.63	2632.59	2471.97	4651.44	2031.32
M274T363	2430.47	1936.04	2855.92	3543.44	2815.87	2257.75	3418.61	2770.34	1980.79	3337.18	2024.01	2404.23	2537.89	1616.6	2100.96	1688.64	1721.76	2038.63	2016.46	1793.06	2700.34	1858.78	1919.85	1847.71	1431.93
M232T318	636.205	664.221	718.391	767.417	890.948	667.199	563.076	498.433	593.229	1178.46	746.102	731.291	881.251	441.671	568.797	777.736	535.177	676.113	649.205	660.273	1032.71	515.419	532.896	531.51	1123.2
M246T274	2441.67	2352.41	1646.3	2580.87	2487.81	1954.39	2223.71	3902.09	2448.51	3313.98	2353.59	3172.1	2285.06	1498.25	2428.75	1804.16	2225.87	1404.63	774.088	2504.17	2013.79	1770.82	2153.54	1793.39	1659.76
M247T366	1431.14	1671.3	1867.58	1877.27	1717.2	1416.45	1650.1	1639.53	1493.92	1795.04	1767.82	1483.36	1555.08	1719.8	1778.34	1253.99	1238.98	1512.96	1211.83	1742.88	1137.98	1304.76	1483.56	1162.86	1139.24
M231T192	12574.3	16191.4	16253.6	17269.7	14250	16066.6	13905.1	18316.3	19598.2	20701.7	17039.6	14247.2	12897	9733.77	11163.4	16231.2	13124.8	11903.6	12312.7	12304.5	16241.8	10338.8	18090.3	10680.9	10682.2
M219T368	1002.42	722.01	1328.38	1350.75	2056.06	1365.49	872.222	785.258	850.147	1067.05	1167.58	1578.07	810.976	1062.45	2527.06	863.516	922.723	781.95	973.978	1859.77	709.759	5980.21	843.633	853.08	536.997
M298T499	873.434	2858.48	6435.06	6344	3887.71	5668.72	3817.69	7350.92	8226.87	10748.6	8064.49	6842.53	3164.02	6661.47	15148	3179.42	2909.71	3220.41	2361.16	4617.28	2778	2989.49	11009	10135.8	12611.7
M217T206	2531.41	3429.84	2808.07	3309.91	3926.06	2857.04	2527.56	3197.03	3299.31	4612.01	3581.49	3730.94	3084.99	3279.6	2066.11	4050.79	2115.93	2338.91	2689.63	2467.83	2927.52	1516.76	3470.43	3862.62	2305.06
M779T40	7490.17	5501.42	3704.85	6445.8	3332.84	4691.53	4190.97	3120.81	4142.79	2149.9	4837.07	4614.52	2534.79	5168.77	5343.93	5588.52	5170.48	8897.66	6138.71	6026.88	6669.51	6400.43	5702.43	5545.64	8298.49
M955T97	917013	378363	952942	375324	226872	535556	402700	864848	818263	396673	170241	107440	348997	254458	181951	718290	50043.8	643361	597197	229218	446107	648992	326160	491528	589648
M251T468	507296	628955	476369	614851	687940	469730	538999	416398	571257	569618	609062	391075	595125	403803	452057	416878	452176	116652	828941	250166	57004.2	138106	329036	71216.1	146787
M177T348	529801	317099	307570	316356	480267	349840	534934	365721	390903	397313	344688	374985	316878	339186	275756	405217	318945	385519	348634	324958	355086	269993	352567	341647	326596
M121T231	63492.6	55467.5	49540	75895.4	120829	28703	55348.2	98567.1	66166.5	55308.7	45827.6	60177.6	60102.6	72227.1	61319.8	51461.9	67303.1	151149	133263	87598.7	60102.8	83943.4	111447	90598.2	41318.2
M207T199	93887.5	68152.4	104095	101478	89802.9	84886.1	84695.3	90383.6	99460.6	73649.8	110753	43150.6	51571.4	86862.3	60743.6	878.012	47282.4	84638.3	50116.1	61605.2	38974.1	79283	61294.4	80808.5	99742.5
M144T205	95087.5	174682	135816	52346.2	49404.8	92343	65480.7	73090.5	50050.1	48867.2	24296	23721.9	36433.7	21224.6	76595.9	41528	73798.5	48777.4	44900.8	46049.5	62881.2	64155.7	101147	31440	80093.5
M273T262	10460.4	84913.8	21372.7	67751	53814.3	143382	18131.5	313156	8567.8	6231.61	3282.08	12684.9	3012.58	14388.8	16323.4	198356	3002.8	4354.07	6470.9	5891.06	16520.7	18764.7	21559.3	64096.1	7253.49
M177T381	60040.1	53550.8	43010.9	45756.5	76780.8	39236.5	51753.6	63928.6	24357.8	63131.8	64078.5	43206.1	91541.4	50453.2	61038.4	50215.4	51454.3	69874.7	60301	52949.2	83155.5	82707.9	52049.8	74357.9	72755.8
M686T56	52550.2	47750.6	72744.8	63411.4	36906.3	73614	69264.5	44678	74770.9	11869.7	38707.7	18897.7	19576.9	37546.6	33786.7	20583.5	45035.3	43054.6	27015	50584.8	12270.8	64503.1	41521.2	57430.5	55700.2
M155T380	41951.8	45288.6	36310.3	48339.4	60047	29109.4	40359	40684.6	15100.6	29746.7	51233.1	38582.8	73688.2	43403.9	52240.8	34474.5	44286.3	68036.5	50281.4	46626.6	67032	50083.6	38551.3	54918.1	74594.1
M933T97	51919.1	33156.8	97174.6	32257.5	10101.5	12283.6	18598.3	26299.7	33007.6	18257.9	36054.5	15399.5	83289.5	86696.4	130520	74341.7	64090.8	63518.5	37379.4	67953.2	104795	82936.6	26247.2	71672.6	54482.5
M239T93	51730.1	48969.3	47224.9	54481.1	38113	79433	44566.9	44452.4	31515.5	53597.7	94202.3	41846.7	48120.8	82737.8	21616.1	86246.9	24007.4	27927.9	48183.2	50078.7	44097.5	18334.3	43498.8	44037.8	29722.8
M409T204	34707.1	41777.2	36727.1	39710	40365.5	37156.9	41944.6	36116.4	44071.1	41025.8	35498.8	34563.1	42448.1	46598.7	38346.9	61785.3	45889.2	53845.6	56648	45002.4	51891.5	30337.1	58301	35464.9	39049.5
M760T101	62903.2	35861.9	64185.6	51996.4	28522.2	65382.7	63425	25246.8	48458.7	32390.4	17086.9	20385.9	9856.59	24175.4	24541.2	15634.2	41845.4	33190.9	23135.2	31408.4	14461.8	50704.9	29978.5	45751.8	31359
M933T42	43807.9	58344.6	39367.3	38710.8	26038.7	22815.9	33557.2	34555.1	24234.3	43989.7	32531.9	33609.7	55354.5	74328.4	70928.3	76285.7	33450	42442.9	38508.3	78531.7	63167.4	45381.4	42251.1	47239.1	40076.3
M213T143	37207.4	42897.6	47171.4	37391.8	31223.7	36537.1	21444.5	54360.5	62177.5	44606.7	44558.6	32249.6	41796.6	38243.8	40675.7	86783.2	33237.6	34338.2	37982	28689.5	38373.3	34637.9	26561.1	31223	23274
M277T396	54982.7	43964.7	86565.7	62737.7	26919.6	51458.7	19712.2	15176	28735.7	67523.7	60835	27982.6	46210.2	82579	60383	53906.6	22574.8	37790.4	30729.1	18325.2	35219.8	21960	22851.6	14546	22143.1
M771T242	19923.3	4948.97	27918.9	33042.3	24117	22454.9	24745	39746.4	50349.3	52020	53872.8	5897.92	14514	30724.8	53164.1	11419.2	53759.3	20774.3	25935.8	86985.9	60989.8	37070.9	43482.2	16066.6	19929.7
M237T206	32411.8	24894.8	44310.7	46602	33626.3	57945.4	48710.5	32701.7	32946.3	22130.1	49830.3	28993.5	24213.3	35095.7	25624.6	808.993	10241.5	16876.7	13351	28691.6	16959.3	47563.2	21130	35669.1	31706.7
M1085T37	41842.9	46753.6	19038.6	15262	29705.4	7359.65	9556.82	48119.9	6087.08	83732.3	7642.73	3970.45	67817.7	62262.7	54900.3	81612.6	31697.1	57248.9	59824.9	59009.6	74337.9	22152.5	54595.9	18676.4	23032.5
M349T95	28286.3	30237.6	23449.5	24946.2	29302.4	18446.9	19932.2	13563.9	26044.7	20873.9	41393.4	42145.8	43963.6	51239.5	58077	45790.9	20062.8	32659.9	27949	55507	11559.3	45095.4	33951.6	35327.9	15855.9
M742T61	37959.2	22105	45522.9	36364.5	23999.7	40971.1	42353.8	20609.2	36748.5	7303.46	10775.5	13366.9	19532.1	19053.1	23766.3	11378.9	24594	21832.7	14844.6	27412.9	6845.9	32391.3	29214.6	22022.1	22066.8
M140T119	55660.8	52369.8	19495.8	15567.4	27892.6	15919.2	21159.4	17162.2	65708.8	33260.8	16285.7	8870.9	29671.7	7353.61	14375.6	19019.9	29239.8	18515.3	13130.5	16588.8	24657.6	25199.7	10995.3	13100.4	9319.9
M239T122	7868.69	9372.23	9089.26	11190.9	15529.1	12326.9	14561.3	11359	10437.4	23566.2	7816.75	4874.94	17627.6	12496.2	11166.3	5227.96	30019.4	30676	25196	55257.3	31358.4	102722	23192.7	28985.1	45191.6
M70T309	27700.1	10653.4	12558.3	15370	13120.4	10481.8	18381.6	24434.4	16561.2	16378.7	11172.9	11533.5	13974.7	14415	12858.1	21783.1	11431.4	14331.7	16843.2	11898	17508.9	46721.1	43037.4	32973	32049.1
M837T70	21315.8	20138.9	21926.3	19687.8	18313.1	18777.9	19304.1	22661.8	18449.4	24631.7	11172.5	13354.1	16546.9	25027.1	22152.3	21064.3	23774.8	23366	24449.9	25518	34948.7	27840.2	17764.9	21976.4	18186.8
M296T79	24214.2	23001.3	21867.1	23832.8	23132.1	24312.3	18577.2	53266.3	34490.8	22916.6	47147.6	18769.4	20291.4	19598.4	15339.7	21409.9	10580.8	16188.1	13120.8	18892.8	12236.4	13918.2	27196.4	18177.6	15049.2
M611T51	27394.3	20145.5	26316.3	20053.9	32470.6	28373.7	23255	20428.2	23479.7	5397.03	26973.3	64037.2	20180.8	25060.1	35017.7	19666.5	15967.4	11894.9	9388.19	23299	4743.03	21354.7	15040.6	26014.2	18071.8
M207T59	35424.8	24255.4	34292.9	26812.4	15463.9	22820.1	28047.1	24212.3	21907	17868.7	15907.4	41346	34135	19245.7	34099.8	14336.1	9297.07	4486.52	10589	18312.6	9853.01	20636.5	29847.8	14648.3	9501.63
M160T242	5785.34	20125.9	29859.9	27023.2	21905.4	27969.8	18468.1	30801.9	12365.9	15111.2	4036.53	10919.2	2446.01	7493.95	19415.7	124396	6338.16	3424.6	1771.73	3598.46	15143.9	3787.52	7333.03	39206.6	2312.92
M617T293	20154.5	19851.9	21401.1	20155.9	23573.2	20760.1	23544.1	18765.1	28731.8	24260.9	20316.5	24189	25034.5	20931.2	18662.4	27243.5	17815.7	16344.3	18830.8	19092.4	17111.2	19945.7	14224.5	18036.1	16684.1
M1053T35	15471.9	25384.6	17882.4	24186.4	13764.9	3944.24	12837.1	21275.1	5283.4	45795.9	5618.25	760.57	10602.8	37429.9	13608.5	30093	11097.9	51435.8	14279.5	37788.7	38836.5	8034.35	22642	16448.7	39894
M807T49	25232.2	18473.5	44165.2	18818.9	10344.6	26494	24085.3	17627.6	23272.9	9574.76	31778.9	29644.4	11742.5	19600.4	23945.5	25132.4	14171.3	12929.7	10174.1	17897.6	3890.08	18383.4	13817.1	24022.8	17964.4
M385T181	12807.3	11590.5	18772.4	19290.1	18184.3	32238.6	26856.1	30190.2	25157.2	28796.5	21252.5	13258.2	20654.4	25592.4	14044.1	24894.4	20140.5	19619.2	14270.1	15796.2	16770	19090.5	996.253	21324.5	15725.6
M206T98	19006.6	20948.4	25333.1	22440	32149.8	20645.2	24919.9	13128.9	10604.7	40261.8	12125	13188.2	27904.3	13893.3	11590.1	26889.9	26124.8	9311.32	8938.19	16996.3	17520.6	17578.6	15110.4	12254.8	12353.9
M474T4	19297.2	19564.4	20911.8	19698.9	20271.4	21524.8	19373.5	18144.7	20573.6	10810.7	18940.6	11250.7	20155.9	21465.3	20946.4	20473.3	19057.7	18841.6	17934.7	21351.8	18532.7	6298.51	13650.3	17988.8	18154.2
M613T235	14392.9	19755.1	16193	17663.3	16963.3	15440.6	16792.6	15081.3	15984.2	20712.7	13143	17589.1	14297.9	16743.9	14799.5	24417.8	16148	27770.2	27265.1	22276.8	21801.3	14966.6	21558.5	17476.4	13941.4
M861T41	19325.4	14855.1	23309.8	23563.3	11910.7	25734.1	24400.6	13465.2	30203.2	3778.51	15227.5	5361.4	3852.19	10237.7	7866.16	6215.65	17896.2	15605.2	8112.08	9808.32	3331.44	15882.9	13880	28945.8	20706.8
M693T195	17227.9	17791.6	17063.6	17177.8	14504.1	12998.8	14047.5	20616.5	15797.2	22786.9	18231	24433.6	25876.8	21777.4	25729.4	25828.4	14347.8	21836.9	22516.2	20196.4	18373.9	16596.1	23649.3	17888.1	13857.7
M263T34_1	23868	16791.4	26785.8	38429.7	21180.2	21719	20061.9	14428.7	25749.3	2398.03	7889.75	7135.6	6592.55	8291.65	4573.27	3623.65	5033.7	8754.44	7353.4	9157.18	8171.29	23984.5	16438.4	6814.24	9990.68
M162T337	12338.4	2783.59	28140	31208.9	74604.5	33607.5	34306.4	26749.2	14555.1	1247.05	3453.77	1316	22622.8	5433.17	1174.69	723.292	3658.52	7499.65	5114.88	3482.49	1215.99	1882.5	4401.86	2001.44	2372.41
M607T33	6779.95	6432.43	12137.9	4810.96	4685.3	4253.56	5626.71	14409.6	5982.44	59004.6	5710.01	9230.3	8046.89	63066	30621.6	71889.8	5254.38	14093.9	16010.6	22747.6	6183.48	50957.2	31564.6	38564.9	21527.7
M743T62	20652.9	13946.1	24746.2	18764.4	12647.7	20325.9	21382.2	11436.6	18532.6	3630.48	6540.89	6696.35	9676.32	11784	13391.2	8887.42	14131.1	14834	13193.7	14819.5	8593.18	16867.7	15463.9	13143.5	11828.1
M395T584	11009	6322.22	33099.3	10623.3	9581.01	37650.5	26737.6	40863.1	44198.6	9371.92	13103.1	20127.8	14345.7	6446.04	10931.4	4441.36	1131.03	3740.2	6966.08	4862.18	1401.53	22041	8116.89	3387.6	5625.95
M423T123	4909.39	7032.53	4146.65	7537.67	10531	6722.21	10680.3	8072.92	5228.16	2105.04	6781.6	2228.87	12926.7	9021.94	6386.3	3048.54	21330.9	22972.5	20224.8	33106.1	24402.7	51785.4	8516.47	17345.8	28183.2
M680T242	7308.9	10427.9	7638.18	10987.2	10032.2	6804.88	11848.5	7570.85	10315.3	5896.68	26532.7	5979.21	7294.12	9285.57	8622.12	34721.9	31269.6	34410.3	33618.5	28107.1	34511.1	4515.02	7892.36	28039.3	8155.85
M325T117	12815.3	30022.8	11201.5	9624.12	9340.47	7600.02	7351.72	13759.4	13410.1	5915.63	10008	29170.9	12694.8	29946.1	33071	28849	20905.2	11503.5	26424.3	28891.1	12350.8	17516.3	11817.7	24303.5	11672.1
M244T137	7912.47	11990.1	14345.7	13013.9	9469.77	11106.2	13502	14383.4	9676.18	14799	14489.3	7558.8	13994.5	16545.1	12717.4	14659.8	11298.4	12842.8	15041	18591.6	26706.1	15314.6	18458.7	13299.9	21484.3
M192T95	12757.7	17310.6	17115.3	18394	17104.3	16122.7	13824.3	11386.8	18531.7	6919.75	12545.9	8389.9	9684.84	9497.45	13707.3	9507.23	10870.1	11734.9	12469.2	13299.4	9072.71	18355.8	6861.78	12857.1	7955.7
M928T228	13093.2	17003.6	15162.7	17995.1	16253.6	14747.6	16310.6	18593.7	19287.3	15879	14073.1	9454.44	11694.3	13087.2	11252.6	19886	10062	11669.9	9346.5	9225.6	13638.5	9488.55	14746	9441.9	1204.41
M331T380	10454.5	10930.5	8108.14	10507.1	15738.5	6176.29	9594.22	11051.8	2399.38	6383.4	13428.3	8292.63	21988.1	10235.2	14395.6	7856.29	11127.7	17358.5	13398.2	10710.4	20078.1	15371	10000	15220.6	19235
M491T272	13468.4	12091.8	15320.1	10129	15377.9	11436.6	12743.2	18954.7	17820.3	11419	16457.4	11845.7	17346.8	9653.41	16730	6894.38	9849.99	12259.3	6574.72	5003.48	9886.92	7398.35	9398.25	15117	14372.6
M609T50	14474.8	17633.4	23636.6	11032.9	7388.69	23560.4	12407.5	11499	13404.6	2888.53	12511.3	32165.8	10944.4	12393.6	25878.3	11186.5	8850	6592.59	5001.13	11678.1	2977.8	10148.1	8491.46	13076	9728.49
M418T122	3329.99	5207.24	5307.89	6667.28	6012.44	4229.13	7885.96	4684.51	4830.33	1371.73	5826.04	1346.98	7738.58	7840.94	3756.82	5390.58	13675.3	15693.7	13013.9	27145.9	15256.8	49069.1	8200.91	12564.3	19312.3
M572T310	13711.9	10185.3	14678.8	11466.7	16030.1	13418	15307.9	10725.8	12483.5	6125.41	6090.32	10984.5	9862.09	12304.9	13100.3	11323.7	8533.67	7473.71	7518.12	12777.6	12320.5	5845.13	14568.2	11048.7	5886.4
M976T155	25389.8	18827.4	12157.9	11195	15132.6	9073.26	17044.1	5917.16	9489.26	10227.3	7079.8	4322.95	7891.64	9001.94	11794.9	9275.59	9205.01	13819.3	10172.5	17993.4	5746.45	5686.96	9784.27	5000.96	8390.5
M257T277	6850.97	6709.08	7423.49	11976.5	10805.4	7825.94	17438.7	6058.94	6719.93	6870.22	10852.9	6797.82	7205	21789.6	9852.26	12364.4	18269.5	18036.4	17819	19619.7	17305.6	9031.42	5865.7	17944.4	7098.21
M906T228	11567.5	13418.3	12399	14297.4	12373.8	13059.1	15016.5	13097.2	15792.6	13233.3	9175.49	9931.84	9919.6	8885.43	12290.3	12229.4	9585.95	10378.6	8397.41	8156.4	8335.86	8309.3	10709.7	8909.16	8885.35
M349T50	7116.33	6592.78	6866.83	6329.6	11602.4	6642.43	10117.5	10140	11334.7	5047.44	17007.5	4552.05	5141.75	17457.7	9122.01	17055.9	15283.7	15940.3	17619.8	14465.9	13213.9	14711.6	9967.25	15098.4	8985.82
M774T51	14277.4	10794.8	13996.4	10424.2	6242.13	14671.8	12358.9	10488.8	12231.5	1155.37	13789.7	21067	11129.3	12796.8	19728.4	10139.2	8013.62	6790.44	4982.04	12093.9	2674.38	10805.3	7690.86	13745.2	9875.92
M116T392	10628.7	10557.3	10302.9	13325.2	12720.9	9467.44	9821.05	8516.81	17107.2	7036.52	13691.7	10459.4	10797.5	8217.1	10592.3	6567.67	7064.33	9369.19	7952.02	8785.99	8381.57	8589.52	6152.68	10455.3	8667.83
M969T165	12740.5	12311.4	14474.4	9906.59	8139.62	12667.2	13385.6	9649.21	11873.3	3611.04	8897.47	10182.3	5852.25	10745	14431.2	8137.35	8830.13	7808.28	6338.01	10080.4	3557.13	11778.6	9121.69	12477.5	8426
M150T239	17224.4	3002.47	6656.96	15818.5	10653.2	17447.9	8553.23	31282.5	17634.8	3426.15	1759.73	3693.87	1480.05	918.587	1959.55	853.153	3038.62	2152.66	1157.35	2902.11	13720.6	2477.99	2930.01	5821.49	20949.2
M333T272	9383.72	9049.82	12203	10148	11264.3	10044.3	9921.66	11262.2	12157.1	9624.99	13093.3	10236.8	12430.2	8293.86	11176.3	7703.22	9280.44	9778.83	7134.5	7300.02	7251	7225.29	5733.12	9337.01	8570.4
M1069T36	13077	13260.7	5570.69	4729.74	5573.41	2012.15	2746.96	17531.2	2028.8	24927.4	2356.9	1108.15	19538.9	26178.9	19900.4	27470.2	6999.29	17009.6	14581.8	19753.8	22861.7	6667.65	15055.9	6938.77	8367.94
M220T151	6880.05	5435.98	8378.7	6844.97	4109.31	21062.6	6791.48	21050.9	28399.5	14291.8	6502.07	4865.93	4473.67	9839.99	4823.24	11188.2	3645.74	3578.47	3364.36	7798.06	2217.67	11313.8	14755	4811.98	4940.8
M1004T181	15783.2	10506.9	15003	10914.8	10566	10514.9	9976.7	9091.99	9696.23	5848.17	7740.99	31800.7	6176.99	5975.04	7667.79	5817.89	8248.17	6588.51	5775.48	6804.66	3085.12	5920	9567.83	6165.49	9254.71
M1001T176	14158.5	6934.29	7320.21	7690.2	5244.71	13501.3	22491.4	9351.39	13493.1	3994.99	6607.94	15080.2	15404.4	16468.3	10211.2	7339	5047.68	11266.2	7110.88	5464.17	1544.7	10821.2	5342.15	8249.94	5199.85
M457T200	8475.48	2737.16	7771.22	7687.39	2300.9	8190.22	9113.58	9886.07	11864.9	14135.7	5208.14	1833.89	11149	16504.9	12738.8	6073.41	2510.49	8162.49	8803.07	18444.4	8213.8	19741.8	15057	14064.9	5720.33
M419T363	1052.12	7899.15	18627.4	19387.6	18187.6	26824.3	14139.3	826.155	22516	516.188	646.026	2530.86	6090.7	727.76	11382.3	645.454	1024.87	2521.35	3543.83	16130.3	595.005	9767.05	791.471	513.939	443.437
M193T40	6251.7	6419.29	6317.1	5651.6	11089.1	6474.52	5852.19	5798.04	7701.21	4052.73	11156.4	9818.08	7461.75	10286.4	7676.55	5514.91	4524.51	11344.1	10536.7	13120.3	2623.75	20430.9	6317.01	10756.4	5601.8
M221T100	5421.54	2948.23	5430.36	5702.98	4284.21	4543.36	10579.5	4620.65	5570.37	5505.4	7805.85	5324.48	9926.46	5056.8	4361.42	5155.38	6057.01	9112.37	6903.47	10569	7228.05	14069.2	7581.76	12389.8	25329.5
M938T155	3376.28	9295.17	9641.28	7426.79	5128.13	4010.07	7432.72	8867.09	7541.57	5173.85	6535.53	6329.08	8548.49	10096.7	8686.73	10891	6083.64	13996.9	7375.78	13334.1	8455.36	9283.48	13895.3	8260.24	6238.81
M960T158	8323.86	15441.4	4792.82	14260.9	13579.6	14377.2	1882.76	7506.05	2758.06	3667.8	12736.7	3105.46	5206.71	9146.22	5399.29	5271.9	4257.09	3402.13	3155.12	4106.23	4709.74	5423.68	2840.35	4154.25	13893.1
M1099T37	9156.09	11489.1	5458.69	5007.07	8626.62	2409.06	2537.66	8755.52	1986.79	17132.7	2579.1	2618.3	24510.7	11798.5	13046.1	21531.9	5211.63	14184.4	15030.7	13657.3	14347.1	4804.36	13518.7	4342.86	6408.34
M398T88	9828.76	9122	8352.13	9502.03	8172.96	9865.47	9333.19	10909.2	11825.9	12293.5	5524.73	5442.8	5005.98	6438.06	4388.41	4899.08	4154.6	5310.07	5127.07	6032.09	5045.26	4907.43	9049.67	5538.91	5192.91
M162T340	638.369	1523.24	28593.7	700.507	61418.8	448.181	544.995	27954.6	13836.3	985.092	1052.35	559.001	551.118	4913.79	893.036	755.991	653.381	661.476	5228.25	1723.55	1112.39	1077.42	507.133	1863.54	456.438
M181T112	11107.6	8242.65	9884.95	15738.8	14391.6	6492.46	3940.76	6816.4	13324.9	1299.36	2495.13	4243.28	3140.1	2490.68	2680.4	2473.83	7636.12	5100.56	3719.12	8187.92	10199.5	5147.27	5931.7	2338.17	2139.02
M130T135	9289.27	6878.67	14072.6	14126.1	5783.82	11195.2	12256.4	6378.73	7997.48	2075.31	5446.07	4725.85	10104	7562.29	13823.2	2498.71	6824.17	2414.77	1688.96	3753.06	1655.57	5803.73	4416.98	6860.31	3561.45
M279T34	10259	7865.15	14406	15963.3	9373.97	11489.8	11127.3	5756.85	8492.69	1490.93	5784.93	2567.56	2267.8	3564.05	1678.12	4371.51	4782.85	2536.82	2165.5	4426.28	2180.79	10487	9663.62	1948.31	2480.88
M228T116	5139.83	6779.76	7120.56	7636.84	5432.31	6741.77	6790.06	6684.49	5677.44	7726.59	6489.85	4553	6377.76	9951.35	6536.47	6993.1	5987.46	14211.4	8007.41	14843.2	11977.8	6663.25	5015.81	4471.72	8448.04
M774T68	10907	6063.06	10772.8	9785.98	5990.63	9767.64	10421.4	6035.14	8752.54	1987.68	780.843	9573.12	7150.24	3662.81	9584.93	3511.45	5158.88	5113.82	3983.94	8152.63	2069.06	9440.08	5294.32	6095.07	5225.07
M261T123	5185.68	4483.42	5391.04	3912.8	5566.43	4830.74	4722.8	4589.02	4810.07	11443.7	8617.4	5335.07	24989.3	9025.61	8669.25	10833.1	13047.9	16168.3	6309.51	9475.01	6219.48	11003.5	7223.14	7044.97	11490
M397T223	7809.83	6972.45	10300	11583.7	10657.5	11810	9065.32	11593.4	11220.9	4807.96	4667.46	8772.26	10697.2	5256.17	9218.53	3185.08	1343.38	3335.97	2661	1518.46	1759.43	5795.25	9095.63	3623	5911.43
M545T62	7384.98	6223.55	10685.7	9922.81	5871.93	10340.9	9920.78	6212.88	8317.37	2169.08	3900.2	5881.47	4341.62	5742.97	6885.44	4218.95	6179.01	5544.31	4236.49	6765.76	2678.7	6015.45	6623.66	6531.83	5457.72
M272T131	4380.01	5445.63	7155.6	7459.43	3678.81	4278.12	8582.74	4902.98	4206.08	9197.56	7511.85	4917.35	7462.88	8548.69	6563.49	8478.56	6024.6	6474.95	8365.16	9555.22	13152.9	7619.68	6583.78	7992.59	9770.91
M790T50	8988.68	9924.69	9552.12	7943.41	3163.71	8732.09	8317.45	6758.19	8340.82	2056.65	13290.9	8926	5181.35	7354.18	9588.72	5570	5155.16	4725.07	4536.23	7277.58	2795.92	7125.76	4174.88	8303.13	6134.66
M374T211	5327.06	6171.26	7481.97	8476.6	8339.78	7064.42	7866.34	19460.3	7152.72	3430.06	3236.42	2583.83	3590.52	8097.45	4699.06	12395.6	2691.88	2808.53	2713.15	5010.51	3962.41	5903.66	5664.65	4298.79	1682.38
M243T56	6532.75	8172.85	7743.31	10278.4	13132.5	8705.6	6722.91	6202.6	8070.48	7975.65	9497.26	6450.26	7925.29	5162.14	6418.15	4517.25	7477.21	6623.25	4901.41	7272	4123.92	4580.82	4265.68	4471.65	4415.2
M224T107	8890.37	9256.14	9343.38	8974.55	8459.87	8645.1	7278.44	6363.18	9084.02	4020	7458.22	2278.5	4926.14	5208.35	7451.18	3189.14	5324.48	5914.55	6202.78	7358.68	4295.45	5385.58	3085.74	6742.34	2101.39
M70T95	4375.29	5468.64	5283.56	7073.77	5630.42	2482.34	6321.12	5291.77	1800.3	3740.96	5089.38	4557.91	10815.1	3191.24	4687.43	5054.13	9351.66	10654.1	7143.02	6896.52	8983.96	4637.59	5464.61	7231.62	13574.8
M712T52	7517.61	4671.11	10274.4	8040.84	5195.85	10591.6	8304.68	4224.53	11476.6	2005.14	5637.49	3778.41	4098.03	4481.07	4303.53	3196.9	6405.69	5685.85	3886.71	4567.88	2245.94	5710.78	4774.05	6151.82	5467.47
M1083T36	8728.58	9065.37	3215.03	3861.4	5463.77	1801.78	2638.63	9523.46	2358.61	14291.9	1671.85	1120.55	18333.5	16520.5	16287.6	21550.6	4170.92	9887.85	9793.31	17548.2	13632.1	4795.07	11251.8	3816.71	4484.68
M543T446	2965.19	5347.11	9636.64	12699	9157.35	20580.4	8385.38	2666.62	7780.26	890.342	4174.67	4286.93	5532.33	4211.44	4595.33	4009.46	3355.28	2506.35	2475.26	9958.9	2721.71	14293.6	2719.05	2064.9	2468.86
M418T100	1950.58	2752.51	2547.21	3556.8	4123.79	2872.43	3774.52	4243.49	3065.81	1013.68	4953.39	1363.18	6394.5	3264.71	2738.71	1389.59	5474.91	6837.83	6675.97	13623.5	7952.84	19203.6	3534.8	9993.3	16992.5
M485T380	4296.86	5294.78	3593.96	5537.69	7977.1	2209.86	4171.02	4316.13	544.247	1390.63	6277.2	3677.97	11899.8	4913.71	7345.83	2922.73	5812.99	10010	6631.81	5294.82	11372.6	6916.15	3987.67	8087.29	12189.2
M224T62	10430.4	7155.48	8748.75	9712.78	6169.55	6475.04	8228.96	5285.18	6807.54	2201.96	2307.17	12773.9	7115.84	7889.21	19220.6	4088.36	3382.31	2433.71	1924.27	4423.4	2647.09	4870.98	8097.53	6063.55	3431.03
M384T215	7888.12	5927.61	7995.8	8121.7	6789.38	7283.01	7796.87	6229.39	6929.77	4427.64	2270.74	2807.84	4293.53	7233.15	7674.46	4520.29	5415.6	4040.41	4233.21	4920.55	5387.22	5618.35	5573.56	5737.02	3817.81
M273T242	1950.16	8023.84	2937.84	7163	4886.65	12122	2078.06	17530.3	1699.02	910.798	621.84	1600.03	1128.68	1905.65	1669.31	12676.6	866.404	1673.7	2196.12	1033.32	2341.48	2541.04	3580.63	5004.58	2799.1
M986T34	6147.49	8373.41	16063.2	6263.97	6407.32	4000.23	3926.15	5650.36	6160.32	4333.94	12475.6	7115.82	6392.33	4553.56	15467.5	3400.6	5141.26	4260.78	2301.05	5010.2	3537.97	6083.98	2032.21	5259.67	2215.94
M171T36	7671.78	6384.47	7552.07	6699.52	7455.13	6563.07	6580.23	6774.38	8260.93	3359.91	6548.54	15769.7	3392.35	3846.75	4078.67	3373.72	4274.65	5137.33	2907.6	3351.99	2709.11	3530.95	6705.41	4641.1	3804.36
M455T443	1498.87	5414.77	2877.27	13968.3	6548.65	8962.11	2317.29	18795.3	1314.66	1781.29	1277.66	2175.92	1406.71	2450.37	12550	7005.45	1037.73	915.138	1497.2	2018.73	2503.15	5192.36	2637.05	2494.9	1084.51
M252T391	13487.9	3208.48	5090.43	3415.01	5055.87	2682.06	3389.13	11853.2	14372.9	1680.51	1329.78	2128.85	6561.8	3794.82	8512.87	1748.79	6400.74	1847.03	1699.5	5273.4	2113.76	2601.26	5351.86	1982.26	1691.62
M245T217	2776.14	6064.53	6258.75	7492.85	3285.17	8899.01	8750.27	4177.39	10994.4	5439.66	2350.14	3485.31	12492.1	12698.9	10145	11028.2	4013.08	1191.91	1219.6	4143.39	1308.31	4802.88	6564.08	4410.84	4546.95
M758T39_1	7490.87	5375.37	3659.11	5646.52	2756.95	2681.13	4071.54	3150.61	4047.43	3793.31	5809.66	5205.57	3548.71	8030.75	6321.91	10058.8	4226.52	10232.4	7177.14	10434.3	10001.5	4305.55	4357.07	5598.25	7572.44
M244T256	2762.49	4258.28	2965.56	4877.5	2830.48	2000.69	2178.68	1793.59	5240.18	6866.21	271.833	6821.86	9437.46	4962.65	8494.53	14086.7	14877.4	14648	12813.6	4438.91	3245.26	862.682	1659.55	14041.5	4989.46
M221T122	4154.6	3003.58	3044.4	4023.58	6259.44	2838.14	3516.19	3194.24	5699.99	2785.7	4702.56	3861.28	5737.14	4001.88	2671.6	2913.29	4907.08	5288.43	5479.79	9788.23	5727.65	12788.7	4092.52	6636.34	9097.78
M262T543	9495.93	4322.83	9083.85	4895.48	4398.38	5941.36	2783.58	14797	11338.9	8290.74	5995.22	6730.31	4633.17	5229.99	10106.9	3744.58	2273.84	4918.74	3998.19	3551.42	2332.8	5797.15	2276.08	3905.19	2344.75
M261T35	6712.48	5112.95	8396.74	9295.96	6641.05	7422.69	7886.87	4657.54	5377.32	2054.73	2712.89	2998.98	3035.22	2665.63	2241.37	1329.72	2686.53	2622.83	2343.63	2584.91	2433.08	7332.25	7117.32	2428.49	3536.09
M193T267	2293.08	5209.27	10916.3	6648.06	2656.75	12595.6	10014.3	6448.41	3412.2	1484.55	736.494	2584.7	380.28	1946.24	3908.85	15850.9	981.584	643.657	543.193	873.485	1297.82	654.378	749.206	12119.2	519.547
M180T95	1124.54	1560.01	1647.34	2014.4	1194.67	2337.71	1618.19	1382.8	1725.08	6667.12	3016.54	1153.54	1090.04	1592.67	1203.08	2874.29	22324.2	965.77	19638.6	1185.31	1026.39	1920.58	34764.7	2114.64	1260.89
M420T179	8230.39	5633.62	6626.61	7959.16	4076.89	4067.28	4807.07	10653.4	9263.49	650.146	3412.61	3228.34	2215.41	1698.21	1713.45	482.061	4823.73	1888.97	949.339	780.641	4352.52	1969.51	1355.71	3648.51	3166.88
M418T215	5014.57	9082.09	7055.78	5202.49	17713.7	5368.74	6577.1	4979.34	3775.28	4429.17	1095.57	4422.71	637.178	3752.49	1196.69	7149.61	7094.45	1491.51	639.672	649.706	503.926	912.749	964.023	653.763	1279.29
M153T123	3107.16	5668.11	6987.2	6235.1	8664.25	3247.99	2986.9	8343.74	5638.77	2783.61	1472.64	3000.9	3205.54	4066.17	2415.03	3624.04	3329.46	2276.97	2481.29	2787.12	5534.57	1931.53	5411.4	2045.94	6054.53
M308T300	6401.44	6025.69	6551.33	6482.61	5518.49	5070.25	6515.53	4686.73	5640.3	4687.21	3226.64	4558.59	3478.01	2657.28	3358.86	4868.58	4847.31	2140.92	2052.51	3461.38	4056.97	2928.04	4874.23	3689.27	2185.17
M164T513	4244.3	3772.38	3078.45	1848.67	4808.99	1960.76	4210.73	4400.39	2421.51	3406.38	5543.83	4596.65	2416.74	11390.2	6245.8	4642.59	1685.47	7266.52	2437.66	1544.35	7022.02	6619.56	5542.84	4352.69	10451.7
M293T274	2630.82	5626.4	2025	7146.61	4039.9	5183.54	2218.22	12014.4	939.563	1397.18	1099.09	4550.18	2166.67	3295.73	13304.5	6370.31	1420.74	783.633	3855.02	1867.7	2552.72	5465.03	2285.09	2136.16	2429.96
M364T404	4015.3	5276.57	3987.42	10287.8	2938.05	9733.72	4521.31	4816.51	11306.7	1879.39	4147.75	4074.18	2655.76	1769.07	10663.2	1625.81	1179.08	1536.43	2389.16	2269.36	993.614	2292.13	2656.46	3684.63	2343.36
M364T134	1359.82	3397.25	2459.85	2629.92	7050.17	1348.24	1304.05	2247.1	1188.59	6670.87	702.602	52.209	1779.45	2081.44	1773.58	3660.83	2782.49	12547.6	16901	4114.8	10950	1660.41	6390.7	1340.06	3669.49
M147T46	1608.82	3910.59	3584.43	3915.77	2959.89	3884.95	3610.03	4072.52	2779	4395.92	9512.48	3305.39	4353.53	5189.14	3951.15	5279.11	5698.63	4367.7	4632.03	5793.75	5127.57	4156.83	6201.81	7770.22	6195.43
M276T452	8584.65	4049.52	3694.37	6037.7	5565.74	2824.88	5309.85	10363.9	7705.22	2811.22	2382.93	8279.54	9424.36	6162.26	3194.5	1585.9	1380.98	1343.67	3420.28	1630.59	830.633	2826.04	8153.53	2415.18	1770.66
M318T42	2129	2038.55	2837.81	3815.95	5292.58	3294.38	1683.16	3778.96	1680.26	675.342	5958.5	749.921	1624.01	74461.8	4455.63	1919.07	1623.58	6761.93	4419.18	1471.14	7690.21	1745.84	3659.36	4013.26	12269.4
M439T122	1481.28	2523.32	2252.28	3189.56	2886.22	1865.76	3128.44	1720.95	2423.86	1025.75	2013.4	1010.92	4114.73	3996.86	2024.33	1159.02	5692.7	6923.71	4688.15	8018.57	6426.39	10872.9	2816.87	3809.69	8196.87
M947T37	3667.03	5009.9	2143.62	2131.42	4627.68	1398.07	1322.13	5568.14	949.461	8567.41	967.661	1123.01	3267.21	3770.13	2128.42	4735.19	2451.03	7996.39	8590.76	4859.48	9305.29	3691.93	6772.99	1704.93	3148.33
M261T139	3093.19	4696.02	2420.1	2996.82	4886.31	2856.95	2482.03	2528.96	3420.17	3119.7	3069.9	2757.37	5375.87	3400.27	3042.85	5170.09	4707.37	4662.12	3281.59	5121.75	4650.76	5178.83	2844.8	4839.63	5302.47
M255T262	836.761	4594.81	2731.71	3966.28	2970.65	6697.82	1363.24	13989.8	646.72	885.69	737.135	932.292	732.879	1118.68	1104.44	9646.27	648.12	864.953	748.38	841.996	1111.69	1452.69	1551.4	3608.86	1003.09
M206T231	724.839	2489.85	5107.71	5148.85	1539.51	6018.51	14073.3	1391.29	10544.3	1362.17	3807.17	1794.57	1719.88	4481.44	2257.44	1355.46	1288.71	880.472	789.326	3367.77	614.59	4238.11	629.198	3442.1	728.916
M383T215	3754.72	6210.14	4652.23	3470.42	10198.1	3590.27	4390.93	4371.66	2734.04	634.107	715.708	3010.53	809.768	2539.72	683.389	4615.22	4673.24	703.75	770.236	771.456	1000.1	745.16	794.831	739.472	1268.35
M353T381_1	3120.95	2838.57	2026.66	2243.1	4235.91	1876.04	2670.07	3481.41	964.01	2388.54	3384.69	1978.17	5304.02	2396.96	3350.39	2550.81	3061.29	3820.27	3302.3	2651.5	5224.43	5106.54	2380.79	3856.35	3718.94
M221T215	3580.87	5867.54	4841.14	3416.5	10060.4	3818.92	4197.81	3227.96	2491.01	1670.58	662.163	2778.15	694.218	2204.93	839.46	4521.81	4840.21	896.515	570.491	632.753	601.789	704.702	701.328	629.682	736.238
M673T34_2	749.039	1173.44	2607.72	1685.04	1764.26	1447.11	1331.07	2249.87	1360.84	3101.67	2533.37	3409.74	1962.93	13886.9	7116.5	22590.7	2000.89	4098.5	3868.4	8269	634.558	5136.45	4201.07	5052.3	4952.31
M259T35	973.498	768.969	1526.25	1050.32	1768.22	591.257	719.759	1215.92	1478.67	1002.68	1376.74	566.364	767.109	1004.45	10743.8	10181.1	8521.38	9721.71	914.986	643.43	1077.9	10312.2	1181.28	11868	969.762
M401T122	1137.59	1559.45	1451.3	1771.05	2657.72	1108.19	2576.54	2309.31	1402.39	1425.42	1279.11	1169.16	4359.03	1417.76	1938.75	1590.3	4603.88	3368.88	3470.84	4893.98	3286.23	5841.12	1425.89	3312.56	5246.5
M410T274	1000.54	4131.06	1499.21	5422.66	2874.43	3935.97	1413.84	7338.72	778.913	656.758	585.355	1545.55	616.626	2117.42	7981.37	5176.99	678.463	327.835	647.317	1678.38	1824.74	3515.82	2117.1	1147.64	680.977
M222T431	5926.89	5495.6	2504.14	1134.24	4658.88	3418.55	3271.13	4840.14	6585	895.773	3137.68	963.129	2390.72	3087.23	3447.09	776.945	1554.3	1113.6	864.879	971.098	2154.41	772.803	891.001	1273.68	719.261
M160T304	1833.16	1456.99	1450	1347.9	1690.23	1290.13	1496.96	1277.32	2010.49	1697.91	1838.39	2346.17	2202.85	2135.6	6721.52	2231.31	2631.91	2561.1	2400.38	3993.27	2713.23	2577.85	2814.51	2630.19	9340.19
M139T34	4300.94	3954.29	1657.3	4442.58	4398.91	4457.95	1059.54	896.165	1700.02	1331.89	1766.96	1856.16	1163.81	1200.3	1364.4	3508.65	1491.79	1623.06	966.871	1207.03	968.754	1088.34	1530.65	1518.1	1177.86
M725T403	1735.86	2171.35	3363.61	3953.31	1241.59	6994.39	2100.7	1018.12	4779.7	1000.01	2650.16	2460.12	1895.26	1595.98	2408.9	781.832	542.705	977.267	864.11	1170.49	583.816	989.684	722.886	839.961	1027.92
M227T431	4199.19	3813.94	1923.5	896.145	3043.95	2634.3	2552.16	3705.18	4994.31	696.81	2559.13	711.625	1642.68	2439.92	2548.54	537.98	1285.12	832.464	589.491	686.39	1474	540.506	705.486	1026.78	689.681
M633T326	945.642	584.832	740.694	567.048	2089.24	649.453	834.002	713.741	910.586	3172.51	905.599	631.071	2878.57	2762.58	645.226	2082.77	661.158	2748.16	2908.9	4149.39	2902.99	1815.48	4536.02	4487.63	1816.48
M102T488	15298.4	6229.91	3585.2	3360.5	6149.95	1081.91	9766.58	1172.27	6090.25	9665.28	10709	4832.93	2425	845.06	5740.39	5186.42	1980.88	5954.24	7300.07	2894.05	10286.7	3001.37	14889.2	11516	18805.6
M102T386	982.044	875.701	1187.32	1547.66	1102.71	2625.01	1960.02	941.423	2171.11	681.706	1448.45	2305.18	1919.53	2506.7	1196.14	1085.07	1565.2	1035.76	761.094	1862.29	807.046	1302.02	748.375	1790.93	1806.5
M136T158	827305	1.1773e+06	948296	1.02309e+06	1.27092e+06	930631	779443	1.17868e+06	1.32978e+06	1.22601e+06	2.4337e+06	1.52037e+06	1.05534e+06	966707	864827	985182	830893	965631	873914	879434	803434	794163	1.03624e+06	1.19024e+06	1.14285e+06
M116T337	5080.34	3356.07	3721.04	3573.24	3934.43	2968.76	3340.57	4809.23	4592.01	4563.49	3110.74	2905.29	3678.37	3451.27	3080.62	4640.74	3036.04	7464.12	4017.37	3318.89	4582.62	4541.37	6262.32	4215.2	4629.62
M298T167	12327.5	10930.7	5827.96	11253.5	12248	3465.6	4297.2	7638.39	10405.1	447.319	444.498	7323.28	3858.05	709.817	609.789	642.829	6590.9	6302.85	5388.65	6031.32	6940.86	998.659	8101.08	1203.43	1532.98
M147T371	93239.1	78455.4	82950.1	122902	112198	50084.1	66930.1	35693.5	85963.9	84921.5	74966.3	241060	92927.2	97047.1	124599	60228.2	52411.5	61917.2	57779.2	95966.3	44409.9	258542	38575.1	75891.3	48377.3
M757T149	53608	23382.8	19652.3	21279.7	10311.7	11250.2	16313.9	7229.66	11360.5	12556.1	14620.7	10404.4	19428.8	53576.9	43097.8	37590.9	10529.9	38786.5	29475.9	49427.3	33117.3	18453.5	18536.2	23199	29824.7
M757T118	7087.82	7690.73	3760.14	4524.85	2799.81	2814.32	3476.08	2746.5	2665.23	2440.48	5091.44	2210.74	4029.52	5779.97	5473.55	6979.33	2656.59	7136.42	4389.85	7335.07	5150.93	3871.78	4154.57	4240.62	5815.09
M175T548	15595.3	11008.3	5839.69	9041.51	19304.7	7283.99	23594.8	8293.88	8959.5	23700.5	4819.72	5180.01	8959.16	8557.95	2796.29	21145.5	12729.4	13308.7	18684.5	7392.28	34569.1	11441.1	24649.3	28771.1	13808.1
M175T571	10725.1	5076.75	2632.35	8594.35	2986.88	2542.24	4020.14	11134.3	1917.07	13561.3	2910.79	2244.03	6271.86	11078.7	2439.56	14263	611.148	10128.2	9835.52	2878.52	9627.19	5629.9	15412.4	18974.1	16197.6
M487T238	41620	55760	40220.9	35629.6	25878.4	43828.4	39734.6	92346.8	81051.4	88878.5	219010	86850.3	74923.8	44027.6	31115.5	36688.8	35460.4	48641.5	38223.9	51825.3	30631	37595.7	36644.9	67800.8	78543.2
M779T149	11430	4041.26	5932.16	6146.61	3118.03	4340.12	6126.82	2390.28	3931.43	2658.48	4088.28	1478.62	3929.54	7343.79	7849.2	8893.61	3921.75	11757.1	6854.34	9351.47	7536.35	5429.22	6321.82	6431.98	11796
M189T569	2923.28	3917.09	4507.15	3248.35	5051.08	5175.92	3262.54	5263.44	5084.41	10251.8	4319.53	3735.43	5768.86	5717.38	4607.77	6800.42	4603.25	5007.98	1673.41	3395.57	11070.5	2868.46	4114.72	4642.31	2009.58
M118T397	27367.9	127163	64244.9	61576.2	139743	102839	55502.3	62149.9	59744.4	52551.9	142975	58056.8	60944.1	86374.3	60985.7	21382.2	37699.3	58407.8	53930.7	63248.9	116781	67181.5	25763.9	54506.4	63710.3
M130T306	1331.9	9438.99	9930.29	17243.1	4955.6	7620.8	6472.15	6471.19	4467.32	13585.5	59941.3	11592	2870.6	2994.73	16719.5	4777.42	5701.24	15858.1	11082	1139.49	2594.13	6152.4	2800.65	35725.6	16531.6
M118T506	32541.6	11330.4	20259.7	11400.9	8299.48	10022.3	9488.32	8083.42	1884.84	9894.99	15084.8	7417.94	1542.61	9248.87	18664.9	11682	8346.2	20615	9488.94	17654	9736.76	16176.8	13743.3	10773.3	61513.8
M220T56	51091	52869.5	64403.9	63859.6	35150	43578.1	46199	30958.4	59090.2	21525.2	40592.8	76778.3	61238.1	36279.2	67424.1	24980.5	15263.4	17605.9	13954.9	21359.3	7665.69	30681	43213.5	46697.7	22971.3
M567T260	2826.24	2757.47	3021.57	3570.85	2909.32	2939.5	2403.87	3836.15	4614.06	6255.87	18103.8	7390	5853.06	3244.24	3932.51	3086.36	2049.2	3747.34	2781.42	3099.34	2503.95	2812.67	3392.28	5227.78	4016.34
M262T157	1619.21	1976.59	1881.57	2317.38	1981.01	2216.79	1816.67	2416.11	2940.82	2600.82	4617.88	2227.33	1716.09	1215.28	1654.92	2343.01	1604.54	2227.11	2103.88	1917.76	1840.28	1528.03	1655.57	2206.86	2542.48
M118T247	10315.8	13564.2	12812.6	12560.4	14561.7	13586.5	11159.2	9958.43	14739.8	16499.9	16094.5	12355.7	10971	12270.3	10655.2	14908.6	12984.8	144440	15090.6	11715.3	14023.4	8599.18	8525.83	13283.9	10402.2
M124T323	18743.1	31691.1	28458	32658.5	41423.5	20595	28106.4	3117.34	28787.5	30586.6	34577.9	16971.3	27411.5	12808.1	47823.3	18828.3	24202.9	25063.4	20385.5	20827.8	17073.8	28174.8	28516.9	34614.7	31213.7
M124T336	8704.57	9737.22	9398.58	8974.06	10348.4	7422.93	8996.16	5865.06	10053.8	10094.4	8305.39	5786.21	8699.23	6638.23	13798.4	7613.6	8399.87	10713	8646.46	7720.2	6514.02	9384.02	11315.7	13096	12973.6
M118T332	61210.4	53235.7	63719.7	125785	166006	124946	57612.1	71242.7	74347.7	45561.7	68082.6	159463	195473	111696	164845	43631.8	48882.9	54663.3	40644.5	95982.5	122293	44908.8	113289	61506.5	58244
M133T278	1348.86	1835.53	1436.6	2200.84	1599.97	1236	1054.22	1192.8	1071.32	807.953	1819.2	2907.93	2039.36	1571.16	3639.3	1083.65	1060.23	3663.98	1867.83	2525.1	1046.3	2318.82	1187.3	2244.79	2206.1
M131T257	5216.45	13719.5	3852.43	5703.05	7287.05	9156.24	4734.12	3626.91	5962.33	11264.7	9173.28	3663.19	7675.15	3966.27	3285.43	5520.13	8887.87	9196.22	11118.6	5308.39	4029.9	3424.01	3977.44	2642.51	6092.96
M360T415	29505.3	25178.5	22067.3	27367.9	26063.1	30202	16583.6	25434.7	26690.9	25407.3	23242.2	19988	22574.5	17532.3	9749.39	13488.9	19919.7	20667.6	16618.5	15499.8	21419.6	11602.1	28630.5	12340.7	12323.4
M133T426	2201.99	4731.96	2923.31	5236.96	4036.08	2661.87	3501.73	2540.95	1554.4	672.974	3837.64	3050.14	5129.57	3297.39	4236.93	2311.39	4017.76	5563.34	3681.24	3435.78	3682.23	2756.61	2810.93	4339.37	5279.22
M321T294	776.165	1248.01	1714.97	1726.93	1655.26	1385.02	1248.22	793.193	1601.24	728.552	714.944	449.167	755.056	646.255	890.476	339.094	877.438	1640.17	1434.11	763.541	766.326	1527.47	704.856	770.408	704.25
M131T341	5535.41	4285.48	3629.89	4331.65	3585.87	3643.06	4456.21	3349.52	4076.39	5368.27	2765.98	3551.74	5810.79	5321.8	4927.46	5883.88	4902.68	4341.43	4587.11	3503.49	4587.98	3459.78	4180.45	3695.83	2842.17
M136T52	61229.1	55840.4	50288.4	49608.4	43925	38088	36302.1	42896.9	52611.2	18432.4	87860.9	35006.6	133027	43472.6	67743.5	37372	72753.5	37299.1	45933.3	67172.6	9110.15	40186.6	48431.1	53927.4	36734.2
M157T332	1273.56	831.742	764.283	661.328	1106.55	625.948	1061.32	744.407	1438.53	842.542	1118.69	325.323	1188.18	1040.86	1568.18	594.714	672.476	1097.52	932.248	1038.15	1157.81	446.131	1214.78	1077.77	1526.9
M360T363	1406.29	11826.1	107943	100661	99098.1	182980	141913	1267.81	39931.2	1389.37	841.706	3168.42	7493.8	989.639	32521.9	1214.74	1298.48	3439.04	4568.21	204763	859.454	309665	1592.87	799.23	586.483
M131T434	9097.87	9070.93	16912.7	11077	20913.5	15194.7	17138.5	8957.15	9326.93	20757.2	12073.3	12154.8	9666.04	10087.7	11291	15162.9	10957.7	7524.55	9745.35	10884.9	20392.5	12082	11255.3	8019.31	7820.86
M131T449	6438.56	5594.53	4535.18	6840.78	6158.5	9740.84	8233.2	16112.6	5527.35	7010.78	4440.93	7358.38	7151.14	6436.13	18786.4	11082.7	9019.54	7154.45	4603.08	7354.29	6821.68	7450.6	18584.3	4331.15	5824.14
M260T377	1773.7	1761.01	1643.75	3691.01	1740.7	1701.89	1521.4	2606.91	1768.35	2886.48	2146.27	2795.5	1867.54	1660.5	1301.15	1477.91	1606.07	1525.8	2328.37	1631.63	2253.68	1246.78	1846.12	1552.15	1413.81
M118T205	2465.61	1965.44	2627.12	2729.9	2244.55	2865.12	2501.75	3252.25	2036.12	2309.45	3096.36	3531.5	2030.9	2596.68	2253.07	2752.09	2140.29	1486.35	1590.09	3377.84	1354.29	4165.26	3330.81	2702.18	3121.45
M781T148	34573	21565.5	23749.7	20323.9	11228.7	13188.1	17852	6279.56	12739.1	7192.46	17435	7628.51	17079.2	35753.4	43645.6	22746.8	11041	34955.3	24365.6	38116.4	18346.1	23603.6	11953	22550.3	23177.1
M759T118	6979.09	7947.98	4549.08	4277.03	4164.99	3950.1	3252.18	2563.16	2913.74	2738.22	4222.14	3410.32	7206.77	7084.7	11335.8	6551.38	2772.92	7050.46	4999.54	8409.66	4561.23	6714.39	2639.13	4304.04	4181.04
M781T116	4748.05	5006.38	3820.06	5477.19	2320.82	3933.43	3157.43	1236	3473.25	1493.53	3004.28	2221.16	2897.81	3277.16	4183.24	3529.76	3148.17	5764.49	3599.54	5011.78	2702.97	3380.05	2300.33	2943.51	3718.35
M781T39	14642.7	10175.5	12008.3	10708.8	6154.39	7130.31	7641.12	3709.45	6347.26	4242.87	10159.8	4625.66	7758.37	11918.6	14934.5	13837.5	6565.88	19193.9	14731.1	17673.7	11864.8	11342.8	6740.42	8442.64	12983.8
M288T362	1450.05	1061.09	1039.2	1348.52	1351.2	900.472	1218.74	1109.78	931.726	1248.02	1036.6	871.755	985.444	797.154	947.335	715.131	991.086	796.876	873.752	810.458	1329.92	1326.79	835.724	898.372	839.91
M831T156	2261.82	1782.32	1700.45	1487.89	770.84	886.159	1348.51	519.035	1357.84	211.945	2322.42	3115.44	2657.71	2092.77	4281.88	1436.42	628.26	1116.53	713.64	2617.54	186.649	2211.37	983.091	1196.83	1020.04
M522T446	4784.62	14752.9	21519.2	20447.2	17571.7	30393.4	23539.7	5031.88	21320.1	16248.1	4956.24	14459.4	13043	5833.11	9641.65	5612.89	5621.07	5399.05	5005.48	35954.7	5962.2	79515.8	4236.46	4729.89	2118.93
M522T460	1512.26	1350.75	3379.29	3043	2421.27	3614.24	2462.18	2038.05	2719.83	1863.79	1467.16	1914.43	2574.97	1528.03	1921.79	2133.74	1516.89	1657.43	1131.33	2820.63	1260.34	3408.97	1935.86	1621.68	1204.72
M123T391	162089	88096.5	89954	82754.3	167479	59749.6	105920	19787.8	117676	109647	90493.3	38207.4	169111	92695	46224.2	102843	124293	75135.8	63868.4	46542.9	139888	168978	65642.9	69331.2	84978.1
M123T415	17443.2	11395.2	11893.3	12521.2	20150	9036.19	15376.5	3246.82	13718.2	16217.8	10684	7060.89	16827.7	12933.2	5836.81	23411.2	17123.7	8893.15	8601.85	6097.42	16402.7	24896.5	9945.72	8040.03	7509.66
M684T484	1268.67	1321.02	794.586	659.943	706.481	565.98	695.963	1306.21	2319.99	1781.63	1392.5	2333.21	959.023	510.525	1205.05	1650.51	1237.64	1176.47	1182.78	24748.8	1089.25	94520.6	1184.23	1158.75	1163.16
M120T256	63866.6	60994.2	32059.3	43425.8	61959.9	42288.9	56197.7	87731.9	68941.5	58201.4	44688.1	48281.2	52919	32333	47208	45586.5	38226.6	53051.8	48297.8	44470.2	74947.2	45571.5	77118.3	113465	131150
M237T227	1728.71	1584.34	1633.82	1916.16	1452.94	1316.66	1628.05	1967.4	1729.86	2364.88	2553.47	2093.97	2641.72	1851.98	1356.05	1612.63	1530.65	1433.9	1299.35	2161.71	1734.53	1686.92	1770.86	1227.8	1241.95
M143T365	1653.22	1726.32	2079.22	1862.62	2360.6	1590.75	1784.32	1841.77	1580.54	1990.42	2730.44	2843.49	2200.99	1558.95	1974.06	554.924	2141.8	2260.03	2014.94	987.826	1490.64	893.261	1311.84	2167.68	2179.53
M193T34_1	1101.47	1204.75	5965.64	1697.89	1620.96	1664.66	1107.43	4066.13	1396.3	1096.33	4881.19	1074.33	4653.35	3809.18	1282.09	1098.18	1427.44	1288.92	1235.36	1477.15	1247.79	1271.9	1236.1	1264.15	1246.24
M130T288	1349.18	1436.97	1303.97	1487.55	5953.26	899.56	750.074	478.073	1448.03	1092.93	462.285	3293.45	8087.13	1143.57	1697.57	659.045	770.763	963.891	1114.91	1086.21	790.341	3350.74	756.02	943.999	864.602
M343T415	3189.58	4337.97	2497.29	5022.1	4459.83	1913.44	2878.32	2810.35	2506.48	2667.03	2790.4	2175.8	5315.22	2819.07	3466.43	1824.76	2646.32	2460.8	2234.36	13789.6	2180.07	47659.2	3060.78	2369.52	1698.61
M325T363	2134.19	11765	92819.7	87902.9	85832.7	147937	116442	2385.9	39193	2721.14	1797.18	3810.45	8012.82	1635.05	28643.5	1349.89	1788.71	4228.47	4999.77	159128	2519	241817	2212.55	1548.86	1164.28
M131T365_2	12524.1	4794.71	5240.45	8938.2	3648.84	6924.3	4899.11	4566.03	10108.6	5373.24	3184.97	4185.68	6807.36	4515.34	13953.4	5261.73	6006.85	8562.07	5541.29	3323.72	8101.29	3256.52	4427.73	3882.48	7376.19
M130T371_2	249146	208232	213144	312134	284587	127238	173816	88609.9	229302	223757	191171	614246	231262	249604	333809	162953	138952	160818	155196	240872	111937	650820	104954	199036	122409
M198T299	7316.86	10195.5	11550.4	9647.69	10111.1	9213.14	8912.91	6358.77	12674.2	7082.2	7909.13	12642.8	12572.3	6271.05	10336.8	6164.31	8570.79	8696.37	7757.32	12522.9	7216.75	11904.7	4540.4	6022.44	3097.14
M280T258	1032.05	1727.67	1371.12	1748.32	1127.32	1457.71	1512.43	1414.57	1698.93	2018.69	1467.37	1545.65	1948.13	1204.57	1327.87	1218.41	953.268	1276.96	1532.01	1258.57	1453.71	1211.86	867.865	995.214	1046.06
M246T384	2574.64	2685	3002.55	3741.5	2547.36	2929.6	2820.52	2923.75	2649.18	3342.89	4083.14	3526.06	2766.29	2154.58	1884.04	2273.71	2205.78	2340.51	1971.62	2347.99	2595.48	1682.62	2537.17	2351.72	2403.4
M232T304	887.725	1257.18	1176.52	1456.67	2511.88	1312.02	1209.01	1309.09	1743	1668.01	1644.41	1082.7	1537.76	933.755	1103.62	1198.78	879.787	1892.22	1005.06	1026.32	2073.87	921.633	1058.83	1350.02	438.642
M274T249	953.718	1836.14	1879.39	2195	2537.8	2062.87	1888.6	1666.78	1755.21	2855.77	2956.13	2142.95	1097.14	2006.97	2417.35	2338.09	1620.32	2096.46	2108.47	1872.41	1429.59	2029.98	2451.26	1388.07	1760.7
M152T225	16311.3	88998.5	14677.4	22228.1	40858.2	7767.13	13572.2	119688	43274.3	23545.7	139320	39083.3	59690.3	35062.8	20178.4	67874.1	19052.8	21931.6	58248.1	24906.3	18582.9	12173.8	16531.2	33693.4	12590
M84T371	48386.6	42189	42853.7	61167.1	54818.2	25114.4	34292.9	18865.2	43776.7	44047.4	37938.6	122552	48217.1	53217.6	65491.4	30987.4	27015	32761.1	30294.4	47031.9	23718.3	131730	20648.8	40385.2	27211.5
M112T424	2126.88	3936.6	2715.85	4468.94	6818.18	2772.91	2206.73	1755.55	3067.79	5171.66	8204.81	9101.41	2485.59	2402.87	4649.5	7321.83	1707.65	2588.03	1943.1	2799.61	2141.46	3142.78	3345.46	3340.34	1406.39
M162T298	1195.96	2361.83	1715.38	1580.86	2052.87	2319.61	2141.32	1422.73	3199.17	1948.57	1527.68	2011.21	1442.37	1450.94	1706.68	2670.66	1796.67	826.986	2372.17	3472.35	1188.92	2227.78	1268.28	1836.83	1585.57
M131T305	3063.06	3380.18	3402.23	2657.21	2276.44	4083.32	3333.37	1762.45	3721.49	2633.04	5653.02	2431.32	2431.4	4322.78	3651.69	3994.71	3043.38	2096.16	2953.08	2694.88	2372.78	4265.11	3160.13	2976.5	3629.37
M282T237	2877.78	2925.55	3137.32	2670.98	1628.56	2482.27	2690.04	4308.93	4013.94	4075.66	8966.31	4482.3	4905.25	3616.83	2159.06	3193.27	2704.37	2848.05	2309.43	3259.85	2367.96	2298.32	2546.39	3464.1	4086.34
M220T198	3063.34	4553.59	3980.01	3292.26	1544.85	2334.96	2234.07	1796.82	3151.57	1215.98	1987.61	2772.14	2514.14	1464.42	3530.41	1561.4	1769.4	1252.65	1123.3	1367.42	621.981	1294.81	2506.83	1560.61	1218.43
M112T311	17067.3	15324	13551.6	14883.9	18736.4	10359.6	9652.68	11705.4	17393.8	20659	48474.5	32814.7	32695	15414.9	18177.8	11597.4	10841.1	19453.8	16229.9	13462.3	17622.3	9915.7	15268.3	26523.2	16360.7
M149T315	514.484	981.676	523.617	423.55	501.078	428.781	535.79	445.255	488.213	770.615	1040.12	642.902	483.784	1082.27	1205.31	1129.45	723.074	919.855	1070.67	861.386	659.877	1338.95	416.708	973.97	1006
M325T292	1150.21	1008.79	1622.21	1595.2	1099.12	1531.92	1726.46	1217.79	1841.92	866.481	826.109	1106.52	973.24	900.917	1071.4	971.696	1012.82	1238.08	837.022	1138.31	1108.41	1086.64	2254.29	928.737	1088.03
M146T181	1963.07	2040.3	2411.88	2258.68	1585.22	2282.51	1641.61	2983.68	1839.5	2726.69	2248.33	1840.47	3205.56	2082.92	2152.31	1508.9	1339.17	1729.44	1731.39	2609.57	2467.55	1979.8	553.845	1867.79	1780.38
M343T363	691.659	3839.83	25809.1	25426.9	23806	40688.9	34260.7	1009.98	11250.1	832.635	560.743	1334.23	2468.44	535.192	9315.47	525.348	742.235	1327.59	1550.15	50483.6	588.203	65636	557.724	458.681	436.987
M146T229	1837.11	934.664	830.142	1720.68	1026.37	1171.58	2329.36	1259.67	980.777	1135.1	2162.5	937.2	933.44	1124.31	1383.19	1044.24	1350.44	762.756	757.958	893.503	932.141	1354.71	470.984	1273.91	1251.6
M272T448	850.763	4465.72	5170.76	5819.31	3293.08	1975.5	4623.04	2207.06	6194.81	8899.62	3039.52	1241.07	4283.67	1065.03	2814.26	1602.35	2358.12	2029.45	2883.7	7551.83	1827.41	4739.22	829.988	2279.32	928.021
M325T446	2583.18	4575.9	6382.31	6188.43	5717.48	7558.44	6106.07	2787.24	6037.4	7643.81	2742.9	3785.97	4429.17	2716.65	3346.48	3274.89	2823.58	2584.11	2380.98	9717.54	2209.28	12918.7	1827.02	2286.6	1397.46
M213T415	1598.41	2461.77	2925.8	3457.43	2492.11	3376.94	2143.55	2124.22	4510.71	2437.78	2381.79	2183.85	1531.38	1528.87	1152.92	2495.01	1411.5	2270.69	1809.18	2629.36	1858.21	1582.49	1988.65	1917.98	1721.47
M201T389	1113.6	1033.62	1203.07	1414.5	1118.41	1148.8	1165.4	1166.61	1091.64	1454.33	1520.87	1261.27	1012.5	780.828	664.916	1039.19	737.424	1041.14	954.946	965.133	1224.21	809.883	933.164	1141.15	855.049
M152T312	10854.5	11230.4	11160.7	15432.3	16953.5	9681.82	8984.72	9721.38	10899.3	15709	11820	13519.9	12736.3	10747	14149.2	6932.06	6010.29	18972.5	19335.6	7417.69	17446.7	5130.14	8760.01	16472.5	12295.2
M243T459	591.651	937.958	728.492	1090.62	1678.1	1431.89	722.597	312.514	762.662	600.737	592.556	1541.51	592.064	471.753	794.038	918.36	531.347	621.686	708.667	2069.59	539.751	745.83	516.617	534.465	259.749
M132T264	13117.2	12704.4	7514.85	8243.32	16453.9	8128.77	11699.6	19640.3	12725.9	5709.59	15865.2	7618.62	10585.9	12597.6	7408.84	18502.7	7699.18	14179.6	10674.4	7376.21	16752.2	6887.23	18077.3	19162.6	12689.9
M298T418	3047.92	2319.41	2474.2	3291.86	2021.53	1593.49	2187.75	1959.95	2440.84	1981.11	2328.57	3505.45	2326.07	2062.87	3316.88	1532.84	1770.74	3377.61	1989.1	2022.34	2650.13	2129.5	1505.9	2234.55	2761.49
M289T445	3076.6	3099.33	2860.51	2999.16	3714.59	2472.97	2561.21	1810.28	4408.57	3911.67	3976.47	2607.41	3987.2	1649.24	2013.57	1445.17	1347.73	2032.38	1780.44	2612.63	1996.61	2743.37	1389.08	1906.13	1248.3
M145T389	1726.61	1636.34	2212.98	2042.16	2011.24	2540.32	1967.95	947.403	1957.2	3035.76	1613.01	1396.12	2166.25	963.693	1535.84	1246.64	1339.96	1325.23	1726.6	2806.3	373.485	3584.92	1470.27	1565.71	1170.33
M177T146	2050.35	3847.84	3384.05	1794.86	1639.02	2802.69	1755.9	2583.53	1573	1502.9	1127.73	1314.12	1300.21	1028.77	2560.22	1689.33	1778.77	874.307	746.398	1476.08	657.637	1891.07	1973.58	703.719	1783.3
M336T46	2065.02	2494.44	2038.47	2541.45	3416.21	2687.46	1800.11	2040.5	3307.2	2953.13	3578.48	1686.08	2415.76	1583.47	2805.37	1973.16	1749.3	2242.77	1530.27	2454.28	1288.89	2281.69	2742.33	2717.94	1841.6
M307T203	343.341	288.455	451.069	407.093	555.85	359.691	400.985	596.783	300.468	2862.31	8589.76	7460.24	23975.5	9052.74	3766.83	7610.33	209.199	415.323	466.356	636.008	269.059	2991.97	4805.68	3715.97	7086.81
M201T297	1148.39	1110.59	1078.39	1107.37	1363.1	1022.54	1379.73	735.446	1227.69	968.334	764.281	3884.95	1380.6	1179.81	1579.39	914.447	707.903	810.759	914.113	1173.02	897.812	3905.72	537.882	840.322	602.023
M286T299_1	27084	13207.7	14685.4	17383.9	16226.7	14369.7	20432.2	20721.2	16981.6	11383.9	12645	8552.02	8828.73	8460	6864.72	16435.7	12190.9	6816.97	7054.9	10966.8	19139.9	8354.46	21404.5	19600.6	11509.2
M104T437	32077.6	22754.7	26952.1	23016.6	25497.5	21171.7	15159.9	26987.7	28778.7	31829.1	26927.6	14419.6	16596.7	22481.1	42707.9	21231.7	39297	28913.5	45700.7	29011.7	23423.3	18860.7	26450.3	16832.4	25682.3
M286T249	2376.39	1044.83	1699.62	1343.8	2288.83	1463.49	1788.03	1658.36	1846.35	1884.13	1080.71	1472.27	1792.54	3627.01	2092.34	1666.41	1508.62	1803.76	2067.98	3149.85	2326.17	2409.67	2784.49	3035.27	1820.8
M130T181_2	8.5337e+06	7.84683e+06	8.90452e+06	1.053e+07	1.09642e+07	9.37294e+06	1.00508e+07	1.03923e+07	7.97448e+06	9.58777e+06	1.34268e+07	7.61354e+06	1.00713e+07	1.19367e+07	9.9443e+06	7.78939e+06	1.04583e+07	8.70816e+06	7.48367e+06	8.75528e+06	8.6388e+06	1.0711e+07	548747	1.15962e+07	8.21339e+06
M453T154_2	7.23587e+06	7.31388e+06	6.39144e+06	7.91963e+06	7.89969e+06	6.13507e+06	6.95196e+06	7.17815e+06	6.97482e+06	6.48571e+06	8.34359e+06	6.04983e+06	6.06744e+06	6.9191e+06	7.23592e+06	7.97336e+06	6.72664e+06	7.47059e+06	7.38858e+06	7.40794e+06	7.25551e+06	7.03606e+06	7.77553e+06	7.16604e+06	5.79714e+06
M453T121	4.22599e+06	4.5899e+06	4.77675e+06	1.99445e+06	6.18832e+06	7.70741e+06	4.72177e+06	4.56653e+06	5.96285e+06	5.70061e+06	5.22955e+06	5.25014e+06	4.43089e+06	5.71568e+06	3.61171e+06	2.78079e+06	5.37332e+06	6.37717e+06	4.98597e+06	4.35834e+06	5.00084e+06	3.76105e+06	6.72016e+06	4.73633e+06	6.20719e+06
M227T78	3.3813e+06	3.62149e+06	3.366e+06	3.35294e+06	4.17162e+06	3.56815e+06	3.16723e+06	3.63923e+06	3.67822e+06	3.50539e+06	3.5679e+06	2.80827e+06	5.49592e+06	3.09686e+06	3.38355e+06	3.68277e+06	3.53797e+06	3.74993e+06	3.76301e+06	3.61926e+06	3.83626e+06	3.39854e+06	3.85254e+06	3.63714e+06	3.07396e+06
M130T210_2	2.12658e+06	2.32665e+06	2.17825e+06	3.54454e+06	2.44029e+06	2.77806e+06	3.57518e+06	2.59261e+06	2.20866e+06	3.77372e+06	5.84705e+06	2.17542e+06	3.67003e+06	3.20649e+06	2.67675e+06	3.51246e+06	3.39783e+06	2.92124e+06	2.77232e+06	3.52922e+06	2.95029e+06	3.44977e+06	94699.6	3.32154e+06	2.97028e+06
M104T281_2	1.99076e+06	2.18495e+06	2.05907e+06	3.29026e+06	3.13698e+06	3.27383e+06	2.14989e+06	2.15317e+06	2.16712e+06	2.6389e+06	2.1659e+06	1.78488e+06	2.15623e+06	3.361e+06	2.13314e+06	3.24994e+06	2.19309e+06	2.30345e+06	2.16046e+06	3.04825e+06	2.16329e+06	2.11259e+06	1.97688e+06	2.09464e+06	1.85141e+06
M227T59	1.76062e+06	1.88757e+06	1.92101e+06	2.08759e+06	2.47154e+06	2.1122e+06	2.03006e+06	1.75548e+06	2.41727e+06	1.98968e+06	2.48867e+06	1.82102e+06	1.67334e+06	1.97662e+06	1.64404e+06	2.12983e+06	1.94933e+06	1.97428e+06	2.05418e+06	1.99795e+06	2.22854e+06	1.82152e+06	2.26498e+06	1.98084e+06	1.87711e+06
M680T200	1.38529e+06	1.61603e+06	1.37574e+06	1.50136e+06	1.43724e+06	1.29901e+06	1.30714e+06	1.29597e+06	1.33819e+06	1.51032e+06	1.24893e+06	1.51969e+06	1.31603e+06	1.45311e+06	1.44647e+06	1.60912e+06	1.40185e+06	1.53896e+06	1.68485e+06	1.48719e+06	1.53433e+06	1.26503e+06	1.65734e+06	1.24072e+06	1.22252e+06
M291T541	2.17475e+06	270576	2.02147e+06	971944	349231	1.23063e+06	143255	3.03488e+06	2.789e+06	1.82727e+06	1.44523e+06	1.47214e+06	2.63888e+06	1.15836e+06	3.24471e+06	647344	147833	175097	413032	801243	197220	1.31591e+06	2.38627e+06	1.12968e+06	3.35136e+06
M279T113	1.27174e+06	863198	791647	2.53617e+06	1.16485e+06	915867	680369	1.32455e+06	2.52336e+06	3609.61	861.683	878522	417339	5611.52	4719.29	4696.7	1.29119e+06	1.43283e+06	1.23984e+06	1.26844e+06	1.82902e+06	2634.87	2.16677e+06	3376.47	9738.29
M235T354	850310	978463	1.10974e+06	1.10051e+06	957875	1.18046e+06	1.03171e+06	1.1476e+06	1.36167e+06	1.19894e+06	1.30516e+06	1.10725e+06	1.14022e+06	980135	896235	1.1921e+06	975125	1.08533e+06	981332	1.02087e+06	997375	773336	1.17639e+06	995088	1.07659e+06
M276T263_2	1.25229e+06	1.34644e+06	1.31721e+06	1.91815e+06	1.22517e+06	815939	192032	116146	433571	1.89865e+06	1.62315e+06	590763	1.09908e+06	1.77089e+06	1.30061e+06	1.12094e+06	396552	1.30196e+06	946101	1.492e+06	1.04616e+06	1.16341e+06	2.26743e+06	297872	385237
M276T396	2.69287e+06	550906	1.64034e+06	768830	1.57928e+06	1.74817e+06	403484	265516	998712	3.92863e+06	2.13645e+06	992373	1.94037e+06	1.48186e+06	1.76917e+06	850954	575854	589959	1.0001e+06	1.14303e+06	873492	349993	2.43017e+06	438739	539195
M475T135_2	852718	998948	950472	1.06896e+06	1.00863e+06	1.02561e+06	879321	813158	965113	1.08342e+06	908184	833059	769999	707881	846262	1.59629e+06	1.02757e+06	990701	927888	855676	1.03073e+06	1.40273e+06	991931	1.33765e+06	801003
M234T52	1.27419e+06	791776	974991	833889	755816	622320	653138	853260	1.07714e+06	407994	956585	701942	2.84362e+06	1.18701e+06	1.41279e+06	614351	867489	900514	692244	1.39699e+06	429890	1.57452e+06	988372	765687	779194
M291T256	814797	1.13487e+06	980798	1.46779e+06	872145	902396	321760	257291	242589	454243	1.25812e+06	212129	739629	1.41444e+06	1.00879e+06	1.30821e+06	864737	950434	1.29884e+06	394967	1.63131e+06	1.40129e+06	1.63792e+06	562322	497340
M793T47	1.0907e+06	779917	1.51754e+06	676478	390977	1.31477e+06	821515	911093	693588	331797	606053	577561	629638	1.5245e+06	1.19778e+06	619816	880492	1.15313e+06	581063	1.06761e+06	460971	791938	698419	895430	1.03279e+06
M475T117	745055	800181	771836	982655	1.19843e+06	831270	710234	802459	1.12022e+06	562215	504896	886927	820620	587953	274684	626853	796712	874518	782416	747422	887543	552183	993966	539186	652286
M333T354	629450	760652	866626	879275	745314	953265	793770	890717	1.09203e+06	915114	1.02494e+06	852706	909372	760815	676485	939060	745616	857082	765904	797796	784260	598623	923881	774068	853837
M955T161	1.05091e+06	776700	862393	617154	422282	698162	796425	942781	576481	497195	265148	353527	375108	980695	793566	618977	913129	727338	629448	631661	694618	814761	715126	801335	587465
M130T162	452261	286594	814984	847310	578103	932224	883023	1.005e+06	870439	857211	1.28685e+06	340625	955540	853200	777319	573560	694578	776695	527082	700548	722660	779722	9603.63	1.00103e+06	675232
M288T46	567034	605749	673343	739586	588984	717698	814846	626733	561982	743715	790891	441982	671234	726247	674830	665030	470856	594006	817561	802321	1.37442e+06	921056	621812	528559	707805
M104T334	136067	138907	1.16767e+06	440146	993659	1.03076e+06	941368	149928	1.06418e+06	1.08192e+06	916410	99151.9	1.07162e+06	870646	907503	912212	964405	1.01159e+06	923993	978091	959273	28426.9	119689	845222	282763
M137T354	534869	622139	694320	688616	588173	687210	652994	711397	792726	734237	822020	689387	714500	636020	558808	725770	613902	702335	637341	636215	650452	506925	731863	634209	686922
M955T42	626392	695989	637558	698035	578964	683211	740639	661883	631150	467150	452855	283696	371360	665682	636551	638705	859501	677088	565765	622303	786751	632230	715679	758176	516842
M276T303	961472	784537	1.12616e+06	1.05607e+06	794146	647000	193119	108558	380140	882971	835201	522797	988064	1.26244e+06	796630	876310	339537	625906	491203	927670	429803	767470	1.15534e+06	188292	201706
M288T77	445309	613562	425458	709812	462051	552940	935008	602700	340535	808659	458047	301393	676679	699188	628626	563583	528482	551255	699897	749646	1.46109e+06	707089	320242	472038	469998
M680T175	715190	855697	442512	853544	991412	463958	508235	422948	567478	381329	597846	888128	537914	340337	410959	408861	628956	566812	646731	613003	560055	456096	514435	525235	376281
M250T63	950174	785417	647778	535072	320864	261374	459443	384769	420916	189009	930738	1.38084e+06	493630	472922	716612	391269	270029	916758	822057	1.02016e+06	32141	640890	310150	927044	212746
M292T540_1	851966	55840.3	794982	155620	397453	518374	244386	1.13461e+06	1.1004e+06	743401	60132.2	591158	1.04696e+06	432833	1.23373e+06	275186	79580.9	380384	271213	387025	50598	533677	927764	411702	1.34294e+06
M260T105	605511	609464	435145	699198	505842	313948	664294	629022	784559	1207.75	408.87	297662	336232	2376.93	1615.75	1549.85	495037	598136	242903	585311	1.1019e+06	3097.03	441541	3157.39	4106.97
M276T335	910631	598428	743802	621965	449516	454244	139836	132122	277191	702834	522694	382068	567404	710637	552101	633166	246354	504820	435658	609119	400468	711616	1.16623e+06	154928	242247
M701T200	396195	445826	437237	473948	568243	446501	448179	411917	466095	518420	434424	383594	375239	374168	378969	527106	495997	508304	478386	416812	507805	397141	523710	379125	404042
M372T395	78990.5	616031	651841	407167	479268	196190	377712	133199	549624	371157	498538	372287	1.4492e+06	3.19963e+06	1.49569e+06	658239	668536	294018	576668	405445	696873	394806	461180	351270	528622
M291T588	722039	184524	482049	305899	272107	283790	290231	357257	886693	280217	164764	475909	362512	415275	50861.6	569001	202366	764763	222269	911292	96445	202697	859315	281460	281279
M276T483	322203	515953	1.33606e+06	222464	834344	197667	158418	135487	499677	462598	515276	640764	765724	523944	254939	582255	163883	320794	269122	365508	410790	376408	1.11877e+06	276062	113774
M130T242	314802	242820	298502	385650	425244	308580	422297	266651	275686	127738	672154	160443	380095	447550	213992	734864	996591	426715	663576	338868	859517	302801	6973.63	559929	96010.4
M291T394	302533	346230	359894	83986.3	306379	559209	178367	180777	223849	263549	261711	270091	310806	537025	870446	374253	363169	199829	391228	254913	498610	1.50269e+06	588693	260075	246572
M262T112	414525	448565	284682	809789	346008	297928	227269	746614	486059	3319.08	3688.34	499156	130464	3526.17	3266.51	3150.28	443799	475285	358146	409388	600756	1968.79	378624	2607.71	6204.06
M595T292	348870	369511	381924	338878	608897	404138	467655	262099	489227	624763	563439	385720	384186	367987	323196	584961	219503	228176	241484	378714	309006	410273	235005	365467	278780
M627T354	221529	289577	344264	344984	285516	388730	308057	338037	460995	363620	418715	325314	360730	290471	238689	362162	283865	321862	294385	309928	303242	212826	374310	303971	341130
M381T363	6148.72	96402.6	608235	599004	571327	1.0391e+06	650501	6324.33	323898	6366.98	4084.42	19789.4	55493.2	4266.42	205956	4781.71	8347.03	17708.4	31199.7	918070	6189.73	1.02353e+06	6196.46	3960.4	2526.78
M292T255	298893	384561	361746	491295	325075	308467	122899	129826	240280	171555	423558	83902	208311	490196	440952	428802	150125	319123	452902	232844	519948	465200	228906	216885	182862
M529T354	207141	262763	313842	312435	266373	348018	279838	309319	414091	327547	381001	297155	324418	268977	224939	340070	261187	297125	270559	283232	273576	198934	338273	276662	307953
M277T395	566912	187537	365406	499389	348905	407344	129586	144495	245420	352159	499326	81892.5	832545	515199	409614	211060	120117	274216	312430	467450	165256	491310	469433	116460	128390
M277T263	329964	367794	347117	521336	341956	220540	59039.9	35986.3	121113	511081	431169	167370	297413	478544	353809	311638	112437	361730	265525	406000	295589	302975	599562	91651.7	116772
M251T19	205443	289632	288501	348677	273605	335160	133596	308882	354471	233268	322788	157978	271592	331140	314090	228442	201748	272514	546988	355479	231191	339513	122585	227810	300434
M357T404	153926	1.5082e+06	636400	64760.7	184942	55051.6	104433	96827.2	315830	138707	177684	136779	1.03142e+06	2.23875e+06	626214	1.61957e+06	718946	52172.4	38983.4	453947	204540	60049.1	102686	109575	19082.6
M277T246	79266.1	200225	193413	219717	270885	142611	77019.8	524324	77019.3	627590	100640	663727	467638	200155	1.44158e+06	290962	242905	141556	70610.2	200849	109192	602434	748645	82265.2	81809.3
M266T490	245465	282078	239155	248243	255604	156524	183820	225888	207237	401863	168546	107279	144842	226379	203381	312554	200884	272741	296840	175435	313025	189109	264757	133049	277580
M601T35	247395	223647	246831	211084	216478	230431	239497	185834	278190	124384	164942	95508.6	138458	194650	176050	191976	230251	243375	274407	183446	334156	184281	246070	243545	198048
M357T440	228810	841774	360254	109981	203259	12405.8	158294	230615	291832	172406	253360	160091	569190	1.14916e+06	576591	879667	398033	305058	109906	263758	149674	198015	67378.2	72057.3	125259
M144T317_2	271816	194322	174428	119377	9693.08	184126	191418	370641	219800	75717.9	275555	65646.8	86883.4	38416.9	124264	4089.59	125421	321498	226169	248033	156356	261293	283169	232190	257225
M235T272	203091	198283	240430	194707	230778	197444	202699	245836	272770	176510	260713	225849	267410	166273	241955	142360	165184	199198	148845	139056	171303	159029	149485	240637	195443
M277T320	223654	221462	191530	190317	292850	143655	168742	210936	169473	275250	149404	202091	301952	232199	222607	291804	184888	253957	258561	236752	276494	200567	198956	158226	166718
M276T168	299801	208259	176902	322197	308209	106747	140856	293997	346635	275.768	316.866	255015	112908	683.206	486.1	518.795	183119	172583	131630	185025	195980	779.644	282910	952.765	1199.95
M175T180	124419	155607	244185	156379	153649	337147	258208	335904	297916	251242	172888	115146	269574	267809	126194	192795	159485	141181	123105	217932	149831	152261	11013.8	304254	135401
M316T45	169647	158276	173214	182710	159240	194378	213512	178713	131817	201233	190343	121958	177693	204509	178394	188717	130752	183064	237141	195249	406798	261418	160373	134034	174397
M284T114	311218	106009	152362	381231	171469	102191	125516	359298	364827	1544.56	2003.83	165434	70175.5	1149.5	1563.85	1177.9	251205	159606	101521	108775	302089	2011.09	321035	1922.18	2531.52
M439T429	171833	228297	182294	179253	319359	85994.8	88830.3	114535	115202	313818	108604	70601.3	291234	134287	215146	247599	154745	318421	345644	227653	276464	171806	182757	92546.1	132616
M291T335_2	177607	206801	169059	251119	144402	144626	81436.6	91627.4	114652	105282	154571	126854	119393	243553	245251	210309	186593	174841	248068	128542	316199	290190	361881	114404	137885
M613T47	277662	220705	173620	183965	114789	215186	211781	156759	128523	75864.6	103382	64247.2	110457	252553	204120	175006	259558	190243	168654	184314	139709	195962	199956	247576	103647
M401T39	131682	176084	183335	205993	186840	177188	140534	145077	182382	244006	217875	141704	190269	184718	159485	188310	175435	207134	202562	169916	237010	156882	217004	140863	196259
M277T303_1	247858	242074	319462	300552	239254	189293	61583.8	34275.5	124351	255751	243945	144435	286852	362508	249202	245917	116636	187140	155698	262693	126956	215531	316589	57186.6	62319.8
M701T178	243308	260027	158273	223377	292891	121171	140233	104790	161489	152533	156523	221870	113721	106205	149007	131908	190942	201598	195707	158321	146602	157525	360877	160035	45867.8
M279T84	253002	156065	158090	308205	258965	104210	128579	297273	301230	2344.57	2560	141479	89070.8	2500.64	2661.77	2528.9	154428	155017	118940	140126	240948	3116.57	251540	2729.71	2962.38
M372T436	98763.2	1.03081e+06	115563	152418	200302	9171.74	108385	141419	185152	256226	120305	53713.5	254255	62969.8	558051	251081	99918.7	222192	52972.5	112204	307877	139940	35197	113144	63812.9
M316T73	180141	175760	114924	171190	111098	141366	258651	130214	70585.2	182129	174434	85692.2	135675	211811	175502	170854	145018	146443	186954	226074	448549	196008	163911	90626.2	126989
M825T52	235072	116045	239603	134045	105988	195518	235111	130209	225682	51783.7	284252	379791	199893	210514	220056	163582	140673	83232.1	54703.2	216965	22027.9	183646	129600	227082	189098
M251T5	166074	165103	168962	172534	182431	174932	169289	157764	171578	171446	164954	160652	184535	168753	172157	172196	169766	163436	161815	178573	172807	72604.8	159878	162175	152068
M292T396	168757	194476	91435.3	305129	135426	143994	63458.3	120971	5177.65	272789	241378	175663	170543	170557	319953	79662.7	105893	175015	115030	80774.9	135674	372450	361852	142375	142161
M376T34	125346	152750	137580	173568	165283	189038	160216	149644	173210	144811	205585	125146	159579	144192	124105	157687	120317	141467	156674	134317	215958	171995	159369	126119	166965
M84T319	123502	155729	157640	158552	148657	157809	167369	163537	173073	209403	211527	140820	156201	135627	155293	13806.1	162988	180330	151580	128034	174057	115799	129654	172937	185702
M358T405	81956.5	878370	381458	38715.6	49009.6	56486.8	48260.5	66889.3	168850	124208	50390.8	102882	616330	806999	610886	123255	427167	7054.67	93800.8	282745	33267.5	83341.2	3665.3	47993.1	15483.7
M387T204	131850	174040	138963	148660	154687	126382	145309	137136	142890	144367	129761	135524	145749	157313	160358	191253	163609	186840	154160	166440	176949	137280	171003	143359	122156
M387T37	217320	130561	126374	125233	131634	109925	152746	218777	236065	116308	91487.4	101032	109912	181600	140639	165792	130978	94636	122897	109942	182419	160820	157265	133824	132581
M209T78	147170	143065	133326	144003	151379	136186	123556	148838	145849	160899	133728	123378	218593	122089	202153	139510	150597	145210	148870	140897	148504	147550	154400	121841	125362
M277T335_1	257755	177608	211466	182395	137042	133960	46511.5	43541.4	86805.3	202462	152990	127048	174221	205983	164947	181111	74868.1	153059	131346	179406	122532	206770	327055	49900.3	76007.8
M275T55	188024	219964	171845	151043	76485.7	53113.9	114590	141634	93796.5	128120	208986	174581	301640	282623	322045	345667	66705.3	101015	90302.5	296713	113352	149913	158201	163533	147324
M531T32	101216	97941.4	95235.7	109035	320579	222914	131070	117906	68957.4	161175	83107.2	326496	276365	110362	96913.2	92602.2	274566	171913	154181	140230	104998	136643	108746	84566.8	107892
M277T108	138621	146610	167916	186237	98689.1	56215.3	162653	163821	338298	4218.41	3024.66	67288.2	45124.3	2845.95	2352.2	2748.23	119169	144798	60723.8	141789	261011	2676.53	121806	1968.69	3045.1
M857T70	143074	119290	105756	105662	139272	112467	152159	165338	127548	129652	44406.4	51435.3	40655.5	79927.1	66807.6	72190.3	134301	95819.6	135287	97962.4	177762	94506.8	144800	125772	77377.1
M220T174	220848	167850	119948	157265	102832	74911.8	96468.8	95605	99711.9	37338.5	99679.2	100504	54191.6	117123	94803.3	57073.3	65958.4	72473.2	79261.1	136073	28715.2	234002	107644	137170	66640.2
M266T43	138682	94157.9	112502	116509	107744	77544.8	82470.5	95382.1	135942	46897.2	173476	81301.2	375396	129483	170000	82029	96755	118329	94379.1	170789	53460.8	172805	127166	90430.9	94298.9
M340T200	103867	108726	117795	139851	156825	107020	110109	106061	106785	139262	113757	111161	104310	109688	98611.5	127346	117014	116159	119849	105166	113875	109692	125720	103482	96838.3
M372T336	72990.8	566425	75644.1	71004.2	70064.4	87266.5	96665.7	68642.9	101753	75744.8	89712.3	75522.7	299868	531324	265168	290652	79260.5	83684.3	88987.5	68065.4	211070	93851.8	77975.6	88867.3	93664.9
M373T395	115657	113034	147843	77581.3	99363	109588	81823.4	82207.8	194821	104465	63544.5	113847	209861	323105	307151	137001	63870.2	41292.1	18214.2	167032	221558	132065	121110	77614.2	133586
M163T111	89557.9	85349	147112	238855	105939	56012.6	69238	93417.5	240443	2482.86	5969.44	63510.2	41171.3	7565.89	6275.54	3173.92	130209	159038	127990	128318	174677	4114.97	205469	3307.81	5930.42
M515T32	132590	183153	78363.1	19787.5	37543.3	97398.9	143137	205138	34474.9	138072	63798.3	44308.9	32561.8	142096	237279	203222	95584.9	27587.4	129854	166101	201027	153391	105947	172317	58879.5
M633T37	92687.3	73594.2	114206	121232	138631	138687	109144	64229.5	95465.7	65151.2	82349.8	65599	66179.5	69001.4	73519.7	66586.8	163846	141995	136153	88709.9	117332	100234	83323.5	78457.9	90143.6
M282T107	101208	121143	90051.9	146781	94257.1	49893.7	132928	118896	248125	45773.6	63909.8	50331.7	63395.6	17913.3	12593	13316.2	113609	128586	99050.7	107668	232247	8554	180699	15804.6	29581.4
M277T483_1	71092	213094	86879.6	206326	101674	161352	38555.6	36715.4	100440	56790.4	144260	89027.6	66376.7	130266	40773.6	85756.4	56404.1	170086	54247.5	88928.1	49926.8	56022.9	122664	44220.3	42614.9
M251T624	110487	304306	40719	82456.5	114868	89767.7	68619.9	92603.2	108964	69240.7	70819.7	58779.1	97079.8	84925.5	83505.8	171236	65979.5	104929	75952.5	91120	59323.3	69371.2	54477.4	66341.1	50541.5
M180T110	177675	85519.9	70167.5	215320	97212.4	86465.1	62998.2	83479.2	214687	17369.1	3060.19	62850.2	39060.6	6920.07	5480.98	7857.59	118771	129029	74257.4	114216	157890	50697.5	181788	4614.48	4157.93
M249T79	148886	95027.8	100310	97882.1	118013	92574.4	92106.9	102758	115446	175106	106905	132697	98543.4	75930.7	86688.6	108414	115770	110958	108161	97927.4	111391	88618	92031.4	94653.5	93622.4
M251T671	113510	114791	122018	93219.1	130107	117048	123328	78379.6	118479	86500.7	130402	109696	106686	13423.8	186193	113898	71428.5	22181.3	104411	47901.4	77446.8	254338	118645	73852.4	84085.4
M291T366	122129	107149	97460.4	130490	86781.6	75673.6	48536.8	50459.4	56356	86522.1	112227	64278.7	85219.5	165109	157526	109894	141809	107212	134183	58048.2	164561	107601	216055	75729.9	74508.1
M251T692	129144	70714.4	14572.4	100045	92960.5	84794.6	105601	111807	72188.9	128753	111515	89243.1	84680.5	99028.8	104640	104730	146475	146244	19073.4	186766	75619.3	136872	68673.2	211070	79178.4
M835T71	116632	112315	104641	70324.2	94194.6	64487.5	89657.9	99134.4	55912.7	184010	26891.2	53764.9	58092.3	136111	109157	149947	106913	94266.9	134859	110490	207967	82785.2	144681	98517.1	89448.6
M309T95	108729	104873	80547.3	85881	94481.4	58094.6	62306.3	71486.5	84175.6	30550.8	148350	118152	257923	185923	221613	102281	61450.7	101261	86447.6	202742	30738.1	344099	88435.2	86492.5	67388.7
M431T354	69525	86482.2	104118	102085	88213.3	112315	93205.9	102290	134031	108934	123333	98620.9	107098	87082.2	74448.2	109438	87298.4	98853.6	88840.2	95030.5	91205.4	66312.4	110024	90779.3	100681
M372T579	83043.2	115205	58407.3	336338	52839.5	70676.1	49172.6	37046.6	31514.4	233862	104167	91887.6	76057.9	231650	84980.3	105445	42095.8	47330.3	23499.7	73789	64910.8	78827.4	404467	29975.2	168437
M357T483	37053.9	327102	96784.6	51806.6	66654.9	142422	46916.5	32575.6	90827	112596	95426.6	145187	219801	438596	229553	359362	117463	74648.4	75116.1	114296	101497	28569.3	49984.2	30680.9	53048.1
M98T106	97372.7	99131.4	49788.7	112136	88214.9	53591.9	107417	163455	123985	12133.2	11878.2	44244	55893.3	14723.7	12323.5	14285	82767.1	97390.1	74792.8	93553.7	179723	12550.9	91227.7	11756.6	12247.5
M255T320	107746	98521.4	72871.9	77906	145059	44452.8	54642.7	81104.8	58335.3	142321	58027.1	88055.5	150291	96887.9	98860.7	123354	53050.6	93174	95739.3	91785	124488	103116	100984	51615.4	54627.9
M712T190	94848.4	93438.1	87080.8	89323.4	54133.3	58480.8	70805.1	96034.1	53968.7	93391.4	38938.4	49496.1	64861	106139	101909	89594.7	71503.9	98330.4	100802	93524.7	119031	69824.4	97044.9	82687.9	58280.3
M291T52	68276.5	163380	115163	57212	56808.3	39642.2	38981.5	239330	58555.8	40894.5	86344.3	198053	146651	156028	144154	74550.7	38675.3	63075.5	51823.2	121158	19137.3	147337	50888.2	59134.7	39350.9
M203T258_1	57294.5	117712	54734.6	77017.2	111846	101686	101232	70719.1	138085	39677.9	53271.7	115421	99967.4	39696.2	78573.5	52516	104017	83294.9	75747.7	110906	58366.5	87646.3	38234.7	50567.2	24541.8
M291T95	82280.3	82685.3	64017.8	62627.6	70969.9	42760.2	48202.9	54042.2	67153	20934.5	121098	89598.5	129494	170425	213727	84294.3	45212.9	79978.2	64895.2	155867	20944.8	282880	65414.3	107061	51292
M761T81	98482.8	86196.2	87817.4	78695	58406.5	69649.7	70880.1	50416.4	73677.1	58405	37412	36564.1	50679	82123.6	66361.9	75920.1	78877.9	102268	107079	77007.7	102143	61529.3	95592.2	72643.8	54004.4
M249T61	57668.5	67829.7	73227.9	99063.2	98800.6	80114.5	73954.5	60954.6	86759.6	349941	102310	141744	76394.3	65520	66125.5	91207.3	67087.4	83443.3	81899.1	75261.6	77020.4	68770	77385.4	64051.7	72813.4
M372T484	53473.3	216459	54154.5	55405.9	72117.5	74724.8	56493.9	87894.3	52966.5	87249	61604.1	69712.4	172041	278738	72673.5	122978	44546.1	64492.9	51935.3	66406.9	121112	66610.4	152500	87635.2	41445.3
M583T34	89212.1	74064	90307.1	72773.1	70548.9	72821.5	79671.9	66816.5	84437.7	53394.4	57051.8	35159.7	51961.4	65428.2	62875.1	64816	74266.9	68354.6	78114	61774.6	94533.4	70692	84333.8	75652.2	72425.2
M571T81	92027.9	89363.6	77632.6	70004.8	52914.3	74918.4	66790.1	52183.5	64842	58457.9	34956.9	30539.4	47477.3	98702.8	65334.2	79749.2	74005.9	96412	89095.6	78580.6	106641	64033.2	85978.9	84705.3	45136.8
M127T320_2	59822.4	76344.4	85811.7	77232.9	80307.8	71958.4	75549.2	70432.5	76556.5	95917.4	105500	77013.3	88802.3	73594.3	72419.5	8113.54	77510.8	84618	68344.4	56063.8	84125.5	52665.4	59471.5	81354.8	85346.7
M251T711	120497	58501.2	63193.8	101339	39394.2	55644.8	53998.4	74863.6	75799.2	83737.6	16021.9	55630.8	72715	87747.5	12729.6	60628.8	56202.7	54264.9	107259	93316.6	54211.8	69425.9	72986.8	65480.3	69793.8
M293T168	109717	75988.5	72016.6	126589	115952	42188.5	51881.7	109498	132293	814.881	676.964	90336	46465.7	1135.02	949.303	823.654	67841.7	67563.9	50793.3	70164.9	76469.3	1091.84	112704	851.064	931.337
M209T59	62662.9	67987.7	63974.2	83158	87352.1	47235.5	76330.1	68728.7	85253.1	62924.1	88494	58817.7	63074.5	69858.1	59885.6	77117.4	69245.8	70629	73611.6	68436.8	83747.5	61059	71602.7	74912.8	69409.4
M393T34	53748.4	66812.2	60615	76921.4	64131.6	86284.2	85674.1	61837.7	74737.5	61986.1	90505.1	50885.9	68668.4	58805.9	53804.5	67060.8	64420.6	68045	68095.3	63917.3	95683.6	76424	69216.5	56982.3	70045
M340T173	46801	68167.8	64762.3	70034.4	90993	72997.3	65787.5	56497.1	97761.9	75578.6	82378	75734.4	71004.6	44677.5	46905.2	78567.8	67742.4	64900	78043.2	60443.2	72780.6	55480.5	108882	55008.2	75698.8
M358T436	56156.3	245313	89333.9	91240.9	40387.3	42983	23901.6	22149.8	72243.9	62923.7	52877.8	38305.3	164580	337412	170265	253984	113648	124697	47385.1	73338.9	58475.4	95259.9	30724.7	37269.6	30090.4
M179T348	93939.7	58848.4	55792.5	57970.3	85739.8	64428.7	52214.9	73252	70786.9	80036.4	107773	62301.3	58208.1	59809.4	50078.2	71352.6	58755.2	71024.6	64891.8	55381.5	64762.9	85523.9	67183.9	62648.6	60297.4
M145T112	118699	32259.6	86853.5	142657	60071.9	34101.5	42345.9	75436.7	143827	3091.02	4715.51	54002.8	58881.4	2982.61	3142.63	2947.38	78040.3	49171.2	77460.9	77683.5	103249	2890.09	123875	3423.85	5804.48
M435T154	53656.4	66813.1	69031.5	77961.5	76790.8	69608.2	64038.5	65743.3	65638.9	73988.8	78328.6	57776.2	58840.3	63124.8	64969	74304.9	67091.4	70759.6	65263.1	66930	68669.1	65750.8	74369.4	68906	53981.5
M291T38	58908.5	66388.3	52677	56003.7	75108.2	49366.5	49339.9	49853.6	54198.2	88212.4	180519	338877	272774	62925.5	92508	65650.4	44443.7	52531.9	56910	219226	47360.7	107315	54904.4	52365.6	46155
M854T188	50076.7	76108.7	79136.4	99435.9	52094.5	79617.3	83761.3	82587.8	77525.5	57412.4	29467.1	59822.6	83828.2	79765.5	73328.3	75540.6	94661	94413.5	62876.9	82323.8	91463.7	29394.6	18935.6	47916.6	76180.3
M130T334	133898	33456.4	55463.2	136411	66953.4	56318.5	60627.4	81858.3	49353.2	74490.9	89913.5	38502.2	91694.9	86536.5	57881.3	44505.5	57519	52583	39794.8	52251.6	53187.6	72028.9	4874.63	152379	49454.5
M933T161	103850	79766.6	75016.3	48294.5	24432.1	37444.7	58113.2	71704.8	33389.4	67237.5	22075.1	61487.6	70679.7	162571	126453	110524	66117.9	73578.1	53397.9	112874	76904	99550.2	68486.4	75269.9	58920.6
M276T509	77189.1	8990.1	68755.2	117415	61221.6	69438.4	19581.9	31558.3	26229.4	58925.5	157800	32433.1	68812.4	61658.1	182442	49589.7	62460.4	49865.3	25525.1	47790	26534.2	149499	231573	25626.3	16939
M104T388	51649	59715.8	101539	59887.7	57857.4	85054.9	52155.8	52056.3	41632	63380.4	53756.6	47152.8	82633.1	40283.5	57878.5	48965.9	43025.6	69428	62334.4	51345.3	78425.2	44298.9	65720.7	61457.9	59177.8
M251T409	47175.4	44675.9	46016.3	70066.7	53179.2	60063	52071.5	96852.5	55596.8	48077.8	54973.7	54296.9	52600.5	49298.9	74347	64277.3	56716.2	113662	82933.5	90953.7	76825.1	46074.8	43932.3	58816.2	51426.2
M251T585	48526.9	72189	63127.9	64583.6	41955	56736	62931.3	34016.3	57672.2	69458.1	49858.5	57211.4	34283.7	58068.8	47616.8	44766.2	55891.1	84498.7	84212.7	74724.1	76645.7	68770.8	48633.5	71398.8	54689.7
M292T335_1	62150.2	69728	60218.1	80515.7	50002.8	49583.4	28325.6	30336.2	39998.6	49256.4	61722.1	44510.8	49844.8	84319.1	83353.4	98108.2	63340.2	61087.1	81254.1	45343.9	103898	97102.8	124299	39726.4	46896.2
M261T101	105761	71746.5	76697	142506	4884.47	5250.45	73385.6	140200	143965	20545.6	15426.7	5865.15	41925.6	11162	9969.73	10971	58253.8	66358.4	6890.46	10250	115991	21344.5	3487.82	13110.6	19857.8
M130T35	22672.3	29313.4	24346.2	56154.1	54118.7	175071	49918.3	27871.5	34573	13182.5	279251	12959.9	29147.7	30410.6	23451.3	53560.9	66127.9	37102.8	41617.4	55458	177067	119489	15141.9	76888.2	25494
M257T272	59709.2	63374.5	65569.6	61013.3	62992.1	60959.8	60020.8	61547.9	69193.4	57019.1	61872	60579.6	65480.5	56419.3	62028.1	54985.1	60952.9	64598.8	50910	56167.8	55987.1	57208.4	56485.2	54060.4	57091.9
M475T78	45165	46390.9	59538.9	55893	61415.6	56288.4	48619.5	44603.8	66580.6	96473.9	34971.7	83738.9	58779.3	38589	38073.2	57458.9	60728.7	56841	48508.9	46051.4	60942.8	39221.5	110809	40476.5	55927.1
M114T168	92681.4	63082.5	55622	97768.7	93942.3	35118.5	41126.1	85862.3	103621	1050.69	820.96	77634.1	36105.6	949.522	968.823	968.647	52647	51635.2	40419.8	58088.6	60123.6	1022.49	89748.7	976.028	943.09
M178T204	60924.6	38416.7	55366.9	59294.6	35726.5	63553.7	52606.5	79138.8	42181.7	49952.7	64056.4	96323.1	39830.7	56727	46589.9	39823.1	21597.5	28087.9	19324.5	100978	8961.16	134553	99529.1	56216.4	82652.7
M599T35	59818.7	58093.4	66861.9	58610.1	60689.1	55551.9	59241.3	45966.6	63078.7	34779.8	43473.7	37663.6	48837.8	46407.1	51333.5	49497.4	35389	52823.5	61497.5	50301.6	83937.6	67604.8	55626.2	55986.4	47579.8
M247T334	55466.9	75107.1	60193.4	50736.2	50178	42216.8	46534.3	51811.9	97823	76787.9	104587	33933.4	55471.2	36379	68981	36496.5	41499	54126.9	40533.8	35209.6	22320.9	58989	49500	74188.9	61007.7
M425T541	87349	36274.7	75995.9	43366.6	36376.6	9860.27	39574.8	122999	121956	81852.8	60585.4	47251	106125	39841.8	121211	29912.4	18110.8	41760.1	28718.5	4332.53	16864.3	52443.3	87206.2	45884.2	149921
M331T27	54771	48214.7	57429.5	15983.9	59744.7	45698.7	57000	54986.3	82507.2	36499	83466.8	22918.9	93197.5	85635.4	31945.8	108311	61949.4	45667	59859.7	46801.1	44670.9	49842.5	66084.5	68335.9	43498.2
M551T267	75652.2	77003	56289.6	90509.2	60618.5	55117.4	16159.9	10037.7	31060.1	71408.4	78590.1	27737.6	83983	100780	41965	58166.8	31589	65880.6	49724.5	60552.6	40871	84660.5	121814	14117.5	11494.6
M124T20	17965.4	69174.3	55863.9	60809.5	43346.4	48245.8	54968.7	56874.8	62347.7	57527.4	55928.1	51166.9	58739.4	54089.3	50220.3	45840.7	55368.3	56708.4	49244.9	46705.9	53181.1	54321.9	55964.3	54036	25276.4
M234T119	55159.1	29839.5	103911	2148.85	84354.8	18203.4	83930.3	29009.2	112937	15486	33504.3	102180	132233	42453.2	67065.9	21365.8	21652.2	41004.5	8411.58	49140.4	16914.9	151318	32697.6	29105.9	25343.5
M124T99	60536.8	51824.2	53016.2	34193.1	38588.9	57107.6	51889.3	50734.1	53361.6	57775.7	36939.3	39411.4	54947.1	61468.7	55552.6	52863.2	52894.9	57755.9	48900.6	52018.2	53233.6	53107.6	59868.1	49188.5	50124.7
M725T354	34171.5	45327.4	54962	54970.8	45031.5	61378.1	48308.8	53539.9	74310.2	57743.9	67112.2	50654.7	57596.7	46520.4	37315.8	58322.4	45492	51836.6	45374	49471.3	47988.2	32474.7	60745.1	47825.7	53737.7
M113T418	85732	45036.7	36871.9	18005.3	15550.9	24182.2	31409	89588.7	57651.1	46058.1	43844.7	26782.8	90226.6	40914.1	32488.5	17825.4	47165	78246.5	50826.6	34461.4	45320	22760.2	42381.6	56841.7	90781.3
M309T46	38358.8	59633.4	36297.7	69106.4	94597.4	23097.3	27429.5	26402.2	36333.7	25196.5	140542	200678	90059.4	49728.5	75804.4	51245.5	24358.8	88699.2	38636.4	86320.5	13120.3	76182.7	33595.3	42209.2	24977.5
M987T173	73492.9	55687.3	63808.8	52950.1	56133.1	67825.7	62523.1	28279.8	50227.7	13422	66144.6	128890	59192.7	56450.8	103573	40768.4	67362.1	40643.7	28676.7	57522.6	13422.2	36724.9	44658.7	66921.3	28443.8
M341T200_1	41148.9	43765.2	49328.5	57391.9	63932.9	45329.8	47883.2	42387	43081.4	56116.2	46044	38229	44389.8	45507.6	39835.1	45777.6	48720.5	49708.4	49564	45947.7	47431.7	43460.5	55653.1	38789.9	39302.5
M584T35	51513.6	44412.1	50311.1	44579.4	49939.8	50042.9	47450.7	40235	53826	30951.6	37041.2	23392.8	33136.2	37160	34840.9	38817.8	48860.1	46975.1	50077.7	36058.4	53033.9	39961.1	47616.2	45705.6	42506.5
M455T429	35508.8	53329.3	48355.5	48760.3	72354.1	31052.2	25644.6	29729.1	38957.9	72181.7	34164.8	21970.7	69385.9	33747.6	47130.3	65410.7	38307.2	75521.7	80464.3	57701.2	61745.1	39054	49638.1	25443.4	37388.7
M250T133	56391.7	140352	35607.6	40080.3	40539.9	12262.3	31979.6	22712.2	76042.2	24042.6	85347.1	150316	155440	65328.7	55382.7	93847.8	21992.3	96169.9	53977.9	48608.3	20667.1	36198.8	28313.3	50061	26738.3
M667T354	37224.9	42169.4	45464.3	47009.2	39182.2	50211.1	44252.3	49401.6	55000.7	53566.2	50840.5	47015.5	47978.6	44997.2	38531.9	54151.9	41687.2	50333.3	45883.9	45271.9	44572.7	33596.6	51107	43199	48035.9
M242T106	48782.2	49966.8	35022.7	60448.2	69369.6	19729.9	55459.3	51364.7	115323	3280.79	2128.85	24315	18663.7	2249.07	2761.2	2698.04	42381	29012.1	39753.2	48461.4	89815.6	3332.89	39068.2	2249.69	2044.22
M615T35	45574.6	35524.2	55897.2	40585.6	70107.4	46071.4	51235.2	38379.2	44565	39803.3	47162.9	26415.4	36022.1	39548.5	27905.5	34705.8	55403.8	33621.6	39456.9	45515.8	52750.5	38686.6	38352.9	38122.5	41773.2
M841T56	66805.1	46745	63086.3	43447.2	25934.3	61338	58324.3	46279.8	54842.2	11003.4	73485.8	166701	116243	96781.9	157058	77870	29602.3	27376.1	17434.5	55979.6	7021.61	46510.3	34006.7	58145.6	46705.1
M292T483_1	18233.1	55499.8	44338.3	92110.1	49222.5	42316	13954.1	22979.3	25105.7	34759.9	52769.2	33587.9	38072.6	58485.2	54716.7	51501.8	36078.5	36910	43663.9	32297.2	44793	47544	56198.5	30530.8	16801.8
M119T157	34334.9	48267.8	38175.4	42336.3	53425.3	37638.2	32604.1	48726.9	54607.6	51321.3	92245.7	57833.4	42787	37751.4	35790.3	40251.2	37282.4	39511.3	34059.8	36778.7	37050.6	34664.5	42620.2	53053.6	46458.9
M688T193	61741.5	49714.1	38495.7	46068.9	26406.4	27695.8	29293.7	45555.8	24809.5	61433.2	24060.6	34232.9	43111.9	79066.8	54115.9	54212.3	30955.7	55498.1	53488	53013.4	74442.3	32217.9	46702.7	56844.5	36592.8
M365T384	18995	36454.4	59044.2	58423.9	60474.4	40214.1	33679	26761.9	42415.4	25986.4	21479.8	35922.1	18843	22366.3	31683.7	25722.6	32552.3	28669.6	28535.1	102230	23275.4	153736	18350	17759.7	5868.38
M98T20	45741.4	48404.1	18286.8	52984.1	51631.7	24086.3	44370.5	40553.3	52293.2	37636.6	32591.3	35511.1	46299.9	44107.7	41362.7	42881.1	47421.8	50781.7	36305.4	28266	44286	48052.3	35450.1	48347.6	24297.9
M491T136	41064.1	42477.4	34547.5	52768.5	37672.9	36306.2	34140	32845.1	44458.5	48399.1	51957.2	55554.8	42989.6	36576	40355.9	40653.4	41669.2	33903.4	81230.4	37214.1	42412.9	56278.3	47947.6	32720.3	28623.8
M435T122	3279.77	47937.9	39768.3	23997.1	26901.6	36763.7	43591.8	46223.5	61763.9	27242.3	50460.1	42444.7	45641.5	55936.4	42017.9	46563.1	47467.5	61751.9	51483.7	33231.7	41964.9	33698.3	52720.1	53601.1	31996.3
M568T34	56746	50842.1	49989	30835.9	18899.7	26792.8	40250.7	47941.7	38569	28860.6	17246.1	9268.08	22319.4	52181.9	45019.3	44725.4	32175.7	42347.1	45417.2	40073.4	70004.9	38697.1	49116.8	45446.1	34424.9
M585T34	45170.3	43493	48404.1	40195.3	34151.5	37654.6	39380.6	24019.4	49657.4	21911.7	36363.4	23510.3	30011.6	38522.3	42283.6	35333.8	34081.9	39983.7	43873.5	38516.1	36377.2	40904.2	40099.7	47996.8	36594.6
M358T483_1	17496.4	162815	46911.2	43180.5	33518.8	30032.3	21206	29814.2	17061.7	80555.4	57818	48911.9	110696	139028	82142	116019	51630.6	33393	29285.7	41254.2	64266.6	32533.1	28510	14124	20466.3
M569T354	34181	38604.4	40021.6	41383.4	35178.2	42179.8	38240.2	43928.7	45975.6	47749.4	44165.2	43319.3	41706.9	39506.8	35454.2	47307.3	36602.2	46340.7	40586.4	39728.8	40113.1	30561.9	44034.3	38178.8	41387.1
M471T354	34678.3	38001	39260.5	40644.4	36261.4	40965.8	38079.7	43535.6	46798.2	47762.5	44536.8	43173.8	41504	38467.1	35743.7	47099.2	37283.5	45229.7	40139.2	39610.3	39217.5	30924.8	42796	38477.8	41639.3
M373T354	35729.8	38182	40712.2	41101.8	36308.6	41914.4	39419.6	25966.7	45802	27248.6	45778.2	44480.5	42193.4	39264.7	36952.1	48004.3	39091.9	46043.8	41579.2	40022.1	39991.6	32513.8	44150.8	38946.9	41585.9
M373T336_1	29071.7	181294	23710.2	23979.4	27292	30425	30187.4	27548.7	35871.8	25441.5	22583	25150.4	101702	177545	89308	119170	28927.1	29294.8	26738.9	29000.8	81863.8	33877.1	30543	27829.5	34793.6
M181T42	38395.5	42178.9	39370	38628.1	49081.9	44570.2	39273.4	40687.9	39896	45077.4	45892.8	29100	31010.2	36622	41962.8	49253.1	34690.5	37522.9	48695.7	43702	43641.5	31223.6	44437.9	32831.6	33019.4
M987T59	21387.1	26826.7	43443.5	73654.8	49487.8	91843.5	33108.9	27977.4	43533.1	21842.7	99657.7	318314	177463	18185.4	52497.1	33940.3	54123.2	31922.6	28293.6	36616.4	12422	27819.6	15135.7	33599.8	51253.9
M277T584	114367	13830.1	34575	31253.8	32713	116556	81210.1	25673.5	24978.7	58434.8	94974.4	69777.4	57870.3	13893.4	121232	24029.9	9164.32	18750.4	8084.25	12487.2	4668.71	46688.9	74070.8	6312.94	51910.8
M470T154	30114.3	39251.4	34658.6	39964.8	46354.7	31963.7	31650	41279.2	45350.2	39249.3	43213.3	29810.4	46070.7	38817.5	40223	45514.3	42893.1	42299	44233.3	41060.9	40073.3	29691	41834.4	38529	36686.7
M130T88	23519.2	80748.6	33575.8	36368.9	70698.1	43184.3	41353.2	35650.6	26732.6	27045.5	54904.5	16483.6	31042.6	22752.4	28064.3	74813	41148.4	26179	43391.1	29830.3	24488.9	28030.8	24544.9	20278.2	93702
M338T237	3961.71	4065.97	25999.6	81192.5	103393	30169.8	38273.9	5398.95	3724.96	10313	13355.9	24562.1	434.841	40819.6	30981.8	66342.1	66980.4	30048	35226.5	27631.1	104584	3855.79	4115.53	4602.97	21057.5
M409T34_1	32028.1	32401.6	35541.1	43490.2	44959	43621.6	36941.4	28787.6	44812.4	28417.6	35147.7	15865.8	21570.5	25629.8	24107.2	27743.1	58374.9	41288	41158.2	25891.6	37815.3	27656.7	36920.5	33362.8	36093.5
M103T181	37408.8	33157.4	35447.3	46117.4	40754.5	41155.9	42157.6	45573.4	37518.7	41216.9	58130.5	31382	47530.8	49281.6	43609.8	35588.1	47805	37187.8	30120.5	37149	35697.3	43259.6	4367.32	47539.4	33967.3
M291T352	34864.7	40048.8	39053.4	41619.3	35772.6	38977.5	38587.6	21492.2	24694	47306.4	45141.7	26656.9	40838.2	39224.9	37822.7	47299.5	37406	45912.8	41577	38927.2	39691.1	31556.1	42919.6	38177.8	39536.5
M429T33	37605.5	38837.2	42924.7	7517.69	35690.8	39187.1	36263.8	33399.3	30753.3	22782.6	20537.5	16108.3	19900.4	33171	29558.6	33039.6	45361	50217.9	45192	39775.2	32517.7	38480.4	42837.6	54235.4	33838.8
M532T92	40527	48993.5	56652	55612.9	70602.7	34956	40056.3	18718.9	22624.7	9110.58	10764.4	4233.64	6415.29	22170	9545.27	8511.63	84263.5	32564.5	35968	19051.4	28946.8	17655.1	49805.4	16295.8	28481.2
M140T273	37915.2	37735.6	36035	41522.9	39563.2	38298.9	35616.3	39924	46534.5	36420	36163.2	40023.1	44747.9	34715.3	37585.9	40054.9	41922	37004.3	35244.2	37530.5	35592.8	35549.6	35607.3	31886.8	33591.8
M275T100	29078.9	44214.4	36484	22397.9	48754.4	32431.8	24125.9	74750.1	27808.1	79093	49984.3	24634.5	62946.1	37056.7	46766	75129	62190.6	37248.7	42170.3	36826.5	25619	28212.8	25794.1	31522.4	31491.8
M765T354	30062.8	34166	37933.4	38188.7	32515.8	41695.5	36161.7	40319.1	46924.1	43731.3	42868.8	39322.4	39445.1	35966.3	31028.5	44216.9	34022.4	41429.1	37003.9	35759.1	37564.5	25956.4	41702.8	35149.2	39022.6
M600T35	39526.2	37765.9	46386.6	36933.7	26406.3	33181.5	38785.1	29758.7	42496.7	17690.1	22638.9	17558.9	18945	28402.2	29658.6	29765.2	33584	37694.7	39664.3	28323.8	51553.6	33216	36124.5	32930.5	29516.6
M275T145	30646.7	51731.3	42386.9	28572	39821.7	24656.8	21824.1	46681.2	36683.9	48722.1	42913.1	25303.4	30722.4	37571.9	60400.1	102392	43383.1	39245.7	33307.5	45592.3	39590.1	41460.4	22429.7	39397.8	29526
M357T558	39340.9	30388.4	34636.4	38633.7	43642.3	37140.9	36805.6	27870.9	36833.1	47424.4	48422.3	36279	35877.6	21936.3	32151.6	35076.7	28463.9	36157.3	37367.2	36070.3	29263.2	34045.8	42114.2	37089.1	40276.8
M823T354	23746.6	31962.2	38680.6	39538.9	32501.9	45034.6	34670.8	37963.2	52810.5	42127.8	47145	36132.8	41311.8	32967.1	25955.4	41413.8	32392.8	36613.7	31888	34992.5	33989.7	23314.5	44240.7	33826.6	37936.3
M694T213	27315	56435.1	39825.3	57821.5	64122	24670.3	23561.1	16624.2	16543.9	15860.7	5212.17	887.365	5687.46	12203.6	8117.54	9503.31	55787.6	46956	50233.4	17244.6	55244.4	17343	68190.1	13100.9	23976
M255T390	59201.8	35368.4	34905.2	31778	61689.5	23054.8	40066	8317.85	44807.1	51832.5	34398.4	15852.8	63578	35017.2	18405.1	37895.6	46216.5	28478.1	25594.7	19168.9	50818.5	75263.7	26121.8	24423.1	32052
M498T142	49535	46176.2	14920.6	25102.2	60646.7	56428.6	42746.7	19030.7	54231.1	66374.2	65833.2	54925.5	13334.8	48573.2	48641	23646.3	6939.15	40566	43202.4	16356.7	40754.4	49994.7	10878.8	20696.8	42560.4
M663T31	34216.6	35388.8	30311.6	30869.4	23950.5	35011.4	37362.8	49559	26417.5	40339.8	21531.4	22143.7	15267	42748.7	39733.1	40309.2	42626.7	33505.1	36739.8	38728.5	53171.6	39969.9	31007.7	38743.8	35266.8
M306T260	25907.2	37776.7	27133.1	33800.1	35609.8	36256.1	33602.7	41907.7	46968.6	36298.8	51102	49667.2	43379.8	28523.3	34131	31735.3	33011.3	44947.3	33869	37088.7	29638.2	29619.9	25146	37481.8	35535
M933T57	52410.4	47634.7	45569	30671.5	18174.7	14455.8	30566.1	37626.9	17876.1	42465.6	16917.2	32126.7	39669	70592	58385.9	51084.5	37015	38879.4	31316	63156.9	46425.5	46279.3	32341.8	39959.1	28663.1
M372T304	17372	181915	26631.1	29237	21461.9	28769.9	29911.5	20828.8	37109.5	23592.8	37433.3	28695.5	136518	127528	83674	112028	34949.8	22791	24467.7	30274.3	72051.1	23484.2	18985	21172.5	14743.8
M373T579_1	33182.8	43434.5	26131.7	84062.2	37239.6	17001.8	11549.1	22548.5	14285	95074.5	43402.6	23433.1	30680.1	157841	36498.4	40731.7	16368.5	22937.5	15872.4	37425.1	22038.9	26333.6	152356	11597.5	60996.8
M229T301	35746	19750.1	39846.2	29335.6	42656.1	32721	32843.5	41269.9	29830.2	34000.7	26174.4	22509.5	18195.3	36616.1	28696.1	30237	30366.5	31772.9	28965.5	28608.1	31405.7	22299.3	66010.3	35988.5	48187.6
M710T191	33796.9	32490.2	27213.9	36053.9	23675	23273.5	27268.7	50963.2	21243	48771.5	14758.5	14246.3	24898.5	42916.6	31845.3	44967.8	32482.3	35857.9	40743.6	36932.7	60702.2	26194.7	52167.1	35107.5	32732.8
M181T35	30505.6	38335.2	33365.2	34050.9	37395.5	40367.9	34754.8	24637.9	38314.7	31776.3	39054.8	26424.5	26937.4	23440.9	28551.3	24957.4	35221.3	29123.9	33135.3	24033.6	33412.6	32165.6	33971.7	36286.1	35623.5
M491T118	36741.3	33663.8	39588.6	49714	33734.5	31749.3	33211.4	33205.2	40673.5	27967.5	22632.4	44225.7	35477.7	30521.9	22744	27936.7	34155	30002.8	36612.2	29549.8	37116.8	23589.2	40170.1	22461.7	32742.8
M150T93	33283	34066.6	36642.1	22414.9	12945.9	25031	36805.8	45238.5	43954.2	34570.5	20153	5553.24	18182.3	32507.6	28905.3	35703.5	25682.8	28903.6	27386.1	30328.5	57437.2	30722.8	38213.3	35007	31772.5
M224T467	19990.8	46092.1	11713.2	33581	50092.8	39700.2	50006.5	10261.4	46816.8	49626.5	44520.2	22145	36680.4	34006.4	45118.7	12609.3	36900.3	38392.5	22160.6	46192.9	19750.8	11881.2	48835.9	27321.1	33497.1
M145T165	34391.3	22299.9	22624.7	35278.8	127918	32364.7	29806.5	26780.3	19017.7	41737.3	54984.9	76970.3	55787.6	27190.9	22253.6	20717.8	56128.4	38429.6	27224.7	29541.8	25986.5	25873.7	1098.58	37007.8	19882.4
M857T38	28186.6	29923	31249.8	32836.9	44100.9	35529.9	29771	33019.7	40593.2	50568.4	49012.6	81855.3	34633.2	25623.9	34537.1	32700.8	29074.2	29689.6	39971.6	24586.3	44397.3	22751.5	34788.9	30281.7	32040.5
M120T334	22235.1	46610.3	46277.8	25323.3	54734.8	31993.6	26172.3	15934.2	45744	17923.8	45699.3	31001.6	38482.8	23954.4	49005.2	37501	44127.3	19350.7	14826	36500.7	12089.7	56747.9	7879.54	30614.9	20803.6
M141T300	36383.4	25021.8	24474.2	42533.4	26230.9	25078.2	29718.7	36719	42889.7	24846	25194	45510.3	43870.8	28164.6	23608.6	53451.8	44896.4	29771.3	25708.5	30987.4	41046	33701.6	19713.2	35921.4	35458.4
M141T402	8361.99	68583.5	44532.7	40130.8	35643.2	33038.9	42329.5	36826.8	26837.4	39035.7	70173.7	34519	7620.14	18632.9	44081.2	32090	25389.8	32432.3	30657.2	32399	33730.7	17844.1	27688.3	21901.3	32195.4
M839T52	33174.8	36189.7	29196.6	23433.3	26117.3	58769.8	49356.2	31008.1	53926.2	4347.76	49497.6	41298.8	18853.1	40726.6	51500.9	17880.3	26788.1	27236	20352.5	38372.6	8860.6	23907.7	32064	48551.9	22359.5
M987T100	20584.2	43289.7	22003.9	21815.4	16055.5	21444.2	78957.2	13128.5	80507.1	7589.89	21008.5	46381.5	23717.8	37185.1	65808.7	16373.3	16658.9	23644.1	11716.1	69657.8	6732.03	16273.4	35801.1	21088.7	56347.9
M194T330	31598.3	33599.3	33593.6	38937.8	37660.2	31435.8	31074.9	30677.1	35664.9	36500.5	34473.7	34412.5	31273.9	30035.6	28592.4	35682.8	32078.2	33816.1	31450	31084.8	29802	27238.8	31341.5	28868.2	29490.8
M417T429	28639.2	41265.8	24661.2	25305.7	72221.6	10552.4	10896.3	14716.8	17246.3	60853.1	15379.5	8092.76	62604.6	20025	32863.6	43121.7	18931.6	59674.6	77548	35216.8	64686.5	24746.7	30302.9	11993.5	17996.4
M627T69	30149.5	31910.1	27905.8	30828.1	28305.8	30642.3	29865.9	33790.1	31114.4	36438.7	28740.9	20953.5	27985.3	36239.3	30340.7	33016	34006.3	32555.2	34994.9	28794.3	35665.8	29016.8	39943	33102.6	28393.7
M207T47	24774	20866.4	27611.5	36631	40123	35373.3	34170.2	41107.1	25331	30297	63027.3	29341.3	42022.3	51265.1	39153.1	24372.5	23784.4	34999.9	23480.4	33789.9	18286.2	48372.7	2166.48	57261.1	25394
M99T278	18084.6	42802.7	18702.4	20727.6	32405.4	17372.4	15383.2	16827.9	71951.7	15806.1	35729.8	16458.1	54454.3	15970.8	18333.3	68444	65202.3	17768.9	64937.1	19604.1	19715	16783.2	28258.3	54575.8	17431.9
M99T232	32213.8	28890.5	27162.4	36438.1	34187.4	36860.9	32070.1	35158.9	23271.8	19352.7	35383.8	25997	35229.1	33918.9	40682.5	34743.6	36234.3	24267.1	36027.7	35590.3	21335.1	34375.3	28680.7	32102.3	14329
M613T161	50711.9	33216.1	35317.5	25364.4	18122.7	26808.7	36027.2	38617.3	24652.9	22073.8	11574.5	15369.8	17231.2	44037.7	35476.6	27685.4	41119.8	30533.3	25391.5	26542.1	27686.2	37688.6	36292.8	42279.6	24505.9
M274T80	16690.3	24839.6	17185.2	32171.6	45030.7	24130.5	19477.1	28945.3	13983.1	9232.54	32717.6	10768.4	14885.9	368522	23404	20482.5	18689	50699	47942.2	18670.8	13794.6	17327.1	23150.8	14611.6	78121.1
M255T429	27835.4	41437.6	25053.5	23703.8	66398.9	10613.5	10752.4	13988.1	17147.7	61049.8	14871.6	7910.39	60641.2	19901.7	32542.2	44572.7	20855.7	56944.6	74128.7	32308.4	63399	24949.9	27313.9	11401.4	17112.6
M599T181	28440.6	28774.4	28389.3	32790	32491.2	28105.6	29747.8	38469.4	29153.4	32985.1	25699.1	18479.1	31065.7	37903.5	26927.8	33180.1	37177.1	36244.5	32422.3	29343.6	36686.9	28820.6	3732.86	30907.1	31050
M565T35	34736.4	26248.3	34330.2	29667	31743.7	30850.3	31397	27803.1	34181.4	20174.1	24135.3	16192.9	22693.3	25171.6	23058.6	25471.5	31385.7	27750.7	27345	23357.8	27968.2	27111.6	33255.7	27696	28251.5
M527T446	8616.74	22073.5	39929.3	37918.2	36721.9	79626.1	37950.5	7572.43	32543.6	16568	7153.57	11415.5	21669.8	10105.7	17789.3	10565.3	9819.44	7721.96	7977.27	50913.7	4228.66	159768	7624.95	7027.12	5062.21
M340T216	37937.5	12763.4	29625.6	20346.1	43927	23899.5	26435.6	31606	34929.7	5012.52	8068.22	8692.15	13846	45426.3	20745.9	18128.6	21738.3	23284.5	21748.7	27877.9	34795.5	41167.6	49231.5	23692.7	10063.9
M293T145	21590	38865.9	29192.6	21916.1	35844	15266.2	21919.6	31800.2	23924.7	34642.2	44679.8	56243.5	30490.4	41249.9	32159.4	80739	29228.5	29472.9	31597.4	36268.6	26278.1	60961.5	28094.3	31517.9	23457.8
M149T100	27686.7	21847.2	34659.8	23001	24600.7	36381.2	15206.7	22492.9	34328.4	46617.1	25258	24996.7	37865.4	31572.4	17813	23658.8	27218.2	29612	35626.4	41255.2	27793.7	28709.6	51653.9	23507.7	28435.6
M438T102	33262.3	47869.6	18927.8	21736.2	22653.4	17733.5	24006.7	36359.5	30948.6	16506.4	36074.1	27345.5	17840	32811.6	18148.5	17353.4	31999.4	69019	35416.9	24614.5	9285.39	34344.1	21681.4	32752.3	17762.3
M292T395	35434.2	36581.9	23145.3	60333.5	34108.8	30804.4	12475	11751.3	15170.8	36171.2	83677.8	21284.4	22049.7	33427.9	28356.6	24441.7	24074.7	24520.9	25222.9	16540	29123.5	33852.4	43092.4	14211.5	17769.7
M128T181	28607.7	22643.4	30689.3	34883.8	35563.5	31737.5	32057	31571.6	27552.1	32601.3	45147.5	22773.4	37032.4	36530.6	31739.7	26089.4	34717.6	28894.6	23606.5	29238.8	29166.4	35684.1	1781.12	35096.3	26286.7
M341T173_1	18023.9	25550.9	33955.2	27370.3	36415.1	27964.9	25258	22571.2	42196.7	28338.6	31162.7	27216.5	28529	18063.3	17842.7	29957.1	32773.5	26376.7	29872.1	25218.7	28084.5	29751.4	41407.6	21333.1	29366.5
M686T193	37065.1	38371.4	31582.6	28813.3	20926	21368.1	22992.8	29847.7	21309.2	41914.1	13153.7	21858.5	22938.5	45917	27814.6	31284.5	23282.1	35142	41296.2	23933.6	47375.5	24729.8	36348.6	41599.6	16972.2
M561T194	16884.9	22694.4	34083.2	41741.6	43309.1	35661	21697.1	16871	38119	43454.8	28131.2	22181.6	37487.8	13922.4	31074.4	32558.3	37084.3	36581.2	22650.8	21941.1	35276	35164.3	4059.46	21494	30764.9
M711T193	29013.2	28599.4	34722.4	24434.4	22010.9	23280.7	23956.3	36374.3	23569.2	30840.8	23183.9	39161.3	35834.5	26156.6	40356.2	33016.4	25114.1	33653.8	34953.5	32130.5	30196.9	28741.2	27128.8	30350.6	27394.5
M295T63	24817.5	33355.8	34755.4	28373.8	24306.5	18879.5	20643.7	41896.3	32550.9	17913.8	39240	28382.6	31218	34731.3	49478	28845.4	27422.6	24338.6	26031.8	35485.7	10532.7	41341.9	14100.4	33979.4	30745
M474T18	30810.1	31466.2	24827.3	34099.1	32793.9	27084.1	13762	30566.9	33588.8	13521.3	33024.9	11405.5	32747.8	17824.9	29873.8	15381.7	32725.6	18265.7	30849.9	33656.4	17888.6	28979.2	30938.3	12744.4	27108.7
M717T200	27149.5	26706.9	28837.7	35174.3	35397.2	22856.1	25938	23890.6	27945.5	34436	27645.2	25295	28467.3	27131.4	26462.8	36173.3	29566.5	26578.6	31725.3	25382.9	32087.4	22529.1	32950.9	27662.4	24895.7
M239T46	23638.1	28380.2	25476.4	31915.8	31662.1	27005.9	25310.1	28399.9	30455.7	29094.5	28191.6	26300.9	25776.4	26272.8	25546.6	31441.1	26411.3	30431.2	29188.3	27548.3	26815.6	21496.3	33078.8	25533.8	26929.5
M291T247	18801.4	6321.13	7742.16	3843.74	20726.3	11457.6	68552.3	59189.9	34121.8	21719.5	4418.03	19318.4	20044	19268	11874.1	7545.18	11411.3	24191.2	6856.13	95010.1	7644.57	8189.33	9313.43	92233.4	32818.3
M743T81	32135.9	25678	31220.2	24070.8	18568.7	23261.5	24683.6	16482.6	24235.4	19093.1	12526.8	11207.7	16896	29311.5	21111	22062.3	41660.3	30742.9	26775	44018.1	30314.3	21024.2	28472.6	23187.3	16566.3
M365T415	35682.7	29058.1	29358.5	35907.2	34877.1	23316.1	23640.2	32875.8	33329.9	34365.1	26928.7	27995.4	30971.9	25315.4	14649.1	19694	31394.2	23863.1	18640.5	21860.5	24426.2	16002.9	34109.6	16993.7	18751
M357T512	24655	73502.1	4083.81	22075.5	25146.5	23574.5	19164.6	8814.55	46355.9	21032.4	33415.9	21601.4	154604	172573	60933.3	82063.9	27564.4	24920.7	16180.3	23680.7	31501.7	57333.2	14021.5	13198.1	12171.4
M581T266	11237.1	32969	28021.2	48168.5	26696.5	25902.5	11093	5369.95	19422.8	11483.3	43399.4	18507.1	12809	51969.2	39602.8	44992	36134.4	27899.5	36717.8	21900.8	49633.4	45706.1	31902.3	17945.7	8332.45
M196T351	31297.8	29033.6	31390.6	23449.9	34057.6	26255.1	26024	17996.1	25439.4	13716.9	24028.9	18639.3	26514.4	17956.5	25386.2	17176	27651	23874	19959.2	22740.4	19394.6	33247.1	21619.2	30187.7	24147.1
M863T354	20537.9	23793.7	27305.3	27434.2	23008.1	29361.3	26186.7	29333.2	33437.7	30284.6	30831.9	27937.9	27114.6	26080.5	20891.8	31033.9	24438.6	28923.6	26362.4	26021.3	26161	18617.1	30777.1	25080.2	27963.1
M192T61	27398.5	37309	25985.5	25042	25085.3	27065.5	25996.2	26212	23793.2	25230.8	23856.9	27123.6	23981	26608.9	26906.3	25352.8	26090.1	26198.1	25902.9	24172.3	24879.1	26028.3	26921.3	23139.3	26543.1
M373T394	26722.4	42530.8	19179.2	21081.1	11201.3	25703.1	20216.6	19873.7	30209.7	26024.1	24812.1	18444.3	64089	174838	76245.3	40712.5	18568.5	21520	18044.7	24204.5	90680	6438.34	9249.16	11695.3	22406
M411T26	36087.6	28506.9	22889.5	22334.7	29300.9	25870.2	24122.3	22869.8	35448.4	20173.6	40494	14078.7	40435.6	31214.5	33664.3	25721.8	29237	20966.2	28295.4	21825.5	18734.4	16794.8	29975.3	29770.2	20054.6
M387T544	11282.1	19187.4	9496.87	60822.4	608.667	21496	13794.8	65121	8136.39	29677.1	5348.1	20657	3208.03	82082.9	10881.3	37808.2	41922.4	23441.3	23978.5	16763.2	32723.8	20069.4	78528.3	19307.6	40924.3
M130T50	3975.46	6652.46	4988.84	2790.6	3673.99	56753.8	45396.5	48812.7	1396.58	40157	113856	6090.14	43620.6	1791.75	4421.12	58492.4	46848	42646.6	45177.3	88382	41137.6	4113.72	2623.7	3977.01	768.063
M163T320	29739.8	27013	26430.8	22566.4	39391.8	13929.9	16317	24106.2	22923.1	38696.1	17681.9	25093.4	41477	31603.2	27854.6	33835.5	20034	26815.7	31413.4	26666.7	34596.3	29791.7	28539.3	15306.6	16168.3
M283T50	12852.4	28217.2	24293.8	27508.5	29626.2	24290.1	23381.5	22378.9	23596.8	34514.8	37197.7	26980.4	29840.3	33105.4	26644.8	31542.3	26159.1	30942.7	29609.7	31450	27502.6	20003.7	27723.7	22934.7	25803.7
M470T122	19071.4	24124.5	29421.1	29412.2	15252.8	21366.4	22649.3	20587.1	11453	12482.5	27407.8	20360.2	25167.6	14351.6	18050.5	27027.2	32970	35806.1	27013.4	23571.1	29179.1	31288.3	32209.7	21344.7	9835.31
M275T117	23134.4	31164.2	23218.5	21797.3	31382	21111.4	16019.9	31135.7	27916.4	33727.8	25802.7	22936.2	29569.5	33905.2	28404.1	61958.5	25714.3	26318.6	23964.6	23757.2	31925.4	26759.6	20283	20944.8	18081.8
M193T354	24459	25903.1	27079.9	26756.3	24539.2	27139.6	26159.9	15389.3	16896.1	31942.3	29458.2	28922.9	27539.9	26148.9	24934.2	16014	26253.5	30203.8	27384.8	25853.5	26188.4	21926.7	16963.1	25556.3	26707.3
M239T22	23387.2	26354.9	27072.2	19624.7	26628.7	4385.2	25646.9	25352.6	27967.2	24850.6	27687.5	24449.6	11212.1	8861.77	26097.7	29209.9	28894.7	28485.1	26033.2	19351.9	22421.7	25357.6	25459.2	34819.6	25581
M766T196	36887.1	31070.3	28054.5	26235.1	25598.8	20951	25623.9	20947.4	27254.9	13423.2	16328.6	11655.3	22030.5	23516.8	27516	19070.1	27586.5	27098.6	27296.1	19119.9	28247.9	14825.8	18852.4	27252.6	16917.9
M476T65	27288.4	30530.6	21875.9	23572.8	32365.5	26435.4	15040.2	15568.4	36664.2	17936.2	75228.7	49357.9	28398.2	15317.5	22949.2	25299.9	13842.2	36617.4	27047.7	41274.3	5981.74	23681.9	23461.7	28017.9	20821.8
M293T540_2	33651	9015.07	32379.1	17697.3	18308.5	22223.4	14892.4	42651.6	45412.6	32920.6	24152.1	21514	42891.8	12024.9	45554.4	15311	9553.71	18824.2	13200.3	19330.2	9868.26	22497.5	38516	19469	53796.7
M595T336	21203.5	30744	22270.9	30656	38362.3	6383.18	43360.9	19303.3	38283.5	26871.3	48793.1	29494.2	22723.9	22554.1	17042.4	27319.1	12557.4	12487.2	15273.1	31759.3	25967	24945.8	14102	30262.9	4256.76
M125T19	24076.7	28215.3	22659.1	24801.9	25084.3	26008.8	22123.2	24751.6	27430.6	17043.3	24606.2	18527.2	25571.9	25803.1	23640.7	10918.3	23980.4	24613.1	20423.9	20694.3	22675.9	27057.5	27824.1	24037.5	19079.9
M98T5	23635.7	24509.4	25547.4	24917.4	26088	24426.8	23067.5	23247.1	25529.8	18968.4	25517.1	18257.6	25351.4	25354.9	23457	24584.6	24116.9	25321.9	25441.5	26012.7	25299.1	20698.1	24284.7	23520.9	24140.3
M801T596	14017.5	6307.87	49853.6	20420.4	13802.2	27666	53160.6	97917	47267.5	6324.46	16305.9	64025	44113.6	33271.7	77482.2	17938.2	3211.56	9027	3585.74	10780.6	1985.55	13350.1	19035.8	6171.65	4298.21
M306T517	18044.5	9927.39	10126.3	9920.84	7750.71	9164.28	8579.98	40610	46174.6	45519.6	9187.27	11460.8	17962.9	16163.7	30823	12060.4	4619.61	22659.7	5888.54	76221.2	1126.2	18979.9	27155	17028	109120
M222T37	12527.5	32211.7	12693.8	12261.3	25091.5	14779.2	13163.9	31172.2	18373.2	14979	57400.3	48079.7	67688.9	21771.1	27170.9	2858.35	36409	23294	18927.6	57030.7	7134.72	66851.5	18459.1	13583.4	18374.3
M279T262	39400	17173.1	18396.2	16016.9	18311.2	19010.3	13665.7	27292.6	16849.6	36487.6	39930.2	13774.6	49320.9	35327.6	17612.6	11666.4	18937.7	45446.9	42048	49806.6	38416.5	42925.6	10890.5	10096.9	7263.4
M217T34	26710.1	26125	27096.5	24895.3	21404	17073.1	34431.2	22646.9	17957	19567.2	43029.9	14725.3	17317.5	21895.5	23568.4	39777.6	26130.6	40734.3	35608.4	23595.5	16901.8	13296.4	27104.5	29575.5	18616.4
M471T369	22124.4	23776.9	25636.6	23866.1	25161.3	26654.4	23454.5	24389.4	26099.6	25778.3	24665.2	17602.6	23687	21078.3	21283.5	27913.6	27833.1	24916.3	25525.2	24544.4	27472.4	16640.9	32985.3	21644.7	22174.3
M776T88	36017.9	13900.5	35099.9	25389	17398.9	33601.8	25258.9	21161	28016.3	6565.48	9785.81	11701.6	8820.33	12603.3	13386.8	8845.76	27966.5	20936.9	16380.4	25655	6735.96	28939.2	24404	20652.5	21168.7
M163T363	991.258	6280.48	42676.1	39765.6	37862	69281.7	55192.3	970.983	17992.7	1055.94	879.323	1825.67	3861.96	998.467	15332.3	826.543	915.388	1917.41	2564.53	72891.2	823.361	109148	936.324	769.342	784.606
M940T126	38287.1	16192.9	24840.8	16140.6	13357.2	16400.4	27150.7	56612	11822.4	48227.2	9380.41	54283.4	25914.2	38228.8	26157	37984.9	31277.4	19400.2	17915.6	30122.7	26097.2	35797.6	27678.7	16305.3	23385.2
M291T108	16264	17647.4	22263.7	16423.5	17489.6	16792	16529.8	14437	22602.9	9766.95	25479.1	37573.7	56301.5	35443.4	48256	26957.1	9711.79	22821.8	20077.1	43005.6	6706.5	82434.2	19225.5	24786.1	16395.6
M358T404	16334.8	140893	65330.6	5407.75	6475.13	4839.27	10209.5	10257.7	32293.3	22314.9	18362	1836.4	30607.3	200439	100317	149970	44394.1	1180.79	11346.8	24988	8846.27	6000.1	12068.6	10769.3	7698.07
M252T54	22759.2	19618	24132.4	24816.3	21188.9	15580	17191.8	24914	27913.7	12792.8	24986.3	16599.9	63710.4	32410.8	34301.1	15821.3	22030	21737.9	17828.8	35496.6	12457	27407.5	21012.4	20122.1	20059.9
M372T503	22871.7	51079.8	32675.8	8868.73	19917.8	8934.92	7259.79	11787.9	5029.88	28767	17454.6	28743.6	37815.2	119914	63436.1	26667	34985.8	17953.8	6211.76	45424	27336	51606.5	25429.2	7279.78	6129.18
M441T242	35149.2	16458.3	16778.1	51109.6	31497.1	7741.58	13369.9	33281.1	36188.6	583.918	432.001	19907.9	7561.04	642.943	416.712	468.697	11611.3	17961.7	11290.3	8095.16	25008.2	636.721	41373.7	597.435	591.529
M311T69	19154.8	21528.6	17374.3	30541.1	26938.5	13583.2	11832	60707.4	21401.3	16619.8	33578.9	19317.6	34244.3	21848.2	24024.4	17102.6	15094.9	19587.7	18058.6	31502.2	15509.6	33550	16290.7	17143.4	12327.6
M140T232	27230	24801.5	17621.2	28234.1	28418.9	16998.1	18834.7	27922.4	27523.9	25775.3	30074.1	12949.7	28682	28558.5	20619.3	33674.9	16537.8	20741.3	19939.6	16619.7	20698.3	26961.4	40192.9	19157.4	11446.3
M434T429	19238.2	29706.9	17441.9	18759.8	51461.7	7877.87	7996.63	9984.36	12121.1	43254.7	10971.3	5571.18	44995.4	13596.5	21978.3	28729.8	14094.9	42904.1	55686.3	24655.1	46832.8	16955.3	21654.5	8454.63	12418.1
M346T104	11830.8	35156.2	26698.9	29769.5	30829.5	24527.7	8246.58	29847.5	16644.8	26913.6	20001.5	15218.6	34628.8	14940	23529	27982.9	27312.4	28309.3	29958.3	29498.6	13399.7	21470.8	9261.18	10718.9	20562.1
M166T345	14715.7	19601.2	29843	20297.1	30075.2	28282.6	24112.5	14628.1	29734.4	17176.9	26490.4	18400.9	21278.1	18195.6	22052.5	17901.9	26210.2	22475.9	20968.7	20746.8	15441.7	26343.8	10540.6	18610.1	14906.4
M277T435	33657.3	23456.4	23727.3	28266.3	24542.6	13919.9	9650.75	9393.47	15283.2	29364.6	33018.1	27061.2	34040.1	33474.8	32932.6	22838.5	13565.6	25334.5	23377.2	37857.1	16077.5	23426.4	41387.6	9595.88	16045.3
M631T36	23268	16701.1	25549.6	23602.8	27666.2	26957.6	24136	17705	21148.6	16066	17678	17753.1	17829.5	14695.9	17188.4	14968.1	27067.8	22379.5	21380.3	17883.5	19719.2	22397.4	20447.2	17663.5	20838.1
M273T87	31316.3	21106.4	10173.1	15804.3	29070.7	6915.41	16460.4	24241.6	19444.4	10064.1	39643.9	28586.5	29963.9	43276.1	31879.7	17087.8	19620.7	11412.8	10027.9	56460.8	13771.5	69353.1	11584.3	16340.1	7989.27
M823T49	28190.6	18326.7	28187.4	20271.8	10875.2	42609.8	23799.1	17399.8	23708.9	5079.58	19047.2	23271.4	12359.7	25391.3	34854.6	16642.6	16372.7	12654	8899.01	23954.9	3410.57	38401.9	14611.6	27361.1	15881.5
M373T484_1	23247.9	67901.2	12227	15444.7	14848	14281.9	29084.3	14142.2	12786.9	18608.1	16133.6	27672.5	50373.6	82106.9	22508	20376.5	19516.5	33707.7	22096.6	8829.47	26502.1	37437.5	18357	13889.4	14899.8
M127T444	28160.1	4434.9	8947.73	10670	21843.3	12252.7	7296.48	14868.6	9095.13	20411.8	5691.19	6507.72	16530.4	8415.48	5046.74	27847.4	14998.7	9227.23	29295.4	9843.1	41752.9	14612.1	37068.5	45356.5	35446.9
M239T101	29402.1	8173.86	22701.6	20529.5	24828.9	9231.01	8776.13	31277.8	9294.14	35461.8	14413.5	24767.5	17633.3	8775.3	9162.83	23167.3	12016.7	16759.8	18130.2	29520.2	17336.9	50340.9	28902.6	18588	44250.8
M987T133	12642.9	24236.9	20235.6	25346.3	20129.9	33096.3	25257.2	22472.4	26527.5	4754.49	42336.3	51298.1	25069.6	22275.8	33743.8	19125.5	29972.4	19864.4	18036.6	22588.3	8304.81	17811.6	18070.7	19880.6	19741
M224T19	26590.2	11054.9	9925.79	13056.8	30268.7	24941.6	15424.1	28381.6	27521.6	21824.8	29372.2	26577.2	30921.8	11060.6	26974.5	15274.7	29979.5	26883.2	29127	23668.9	9058.7	20360.9	23634.1	27313.6	20406.6
M216T272	21839.9	20108.2	24785.9	22955	23303.6	22255.2	20801	23551.6	24354	23372.5	27079.6	21545	25992.7	20538.8	22332.2	21106.9	21673.5	23116.2	19434.2	19506.8	20395	17860	17199.5	21223.3	21316.1
M141T334	21918.4	23287.1	20966.5	20595.8	20524.7	20416.8	21433.3	21676.9	21699.1	13827.1	18747.5	20962.4	20775.9	19928.4	18749	26416.7	22663.7	24995.2	23184	22790.3	22246.3	20121.8	21145.8	17943.3	20808.2
M961T354_1	17258.8	19017.9	21811.4	22731.7	18148.6	24359.9	20815.9	23809.1	27127.8	24984.6	24488.3	22450.2	23371	20801.5	17387.6	25735.6	20074.8	23333.3	20963.3	21023.4	21112.8	14735	25168.9	20582.1	22366.5
M425T255	18397.8	23408.8	28595.8	36425.3	24095.5	22051.2	9817.07	4103.59	18842.1	16401	29538.8	7507.46	9093.16	34311.1	30383.1	27673.3	10023.8	24382.5	31082.3	6150.54	35643.4	14585	39534.5	15868.4	12597.1
M241T304	20172.6	16795.4	22213.6	19331.7	25068.3	20802.8	20290.7	23598.7	19622.1	17850	18838.8	13422.9	14062.1	18368.9	17099.8	18589.2	19117.7	21488.1	18616.9	18303.3	23060.8	17004.3	30303.6	21231.3	22758.5
M597T190	22355.9	23163.6	23274.6	22008.5	15940.7	16032.3	20439.1	22513.9	15908.6	21665.5	14169.6	16483.3	19603.1	24652.5	25289.7	21759.9	18020.2	23763.2	27026.3	23905.4	26683.7	21564.1	20631.7	21114.6	20634
M439T393	3422.61	7277.95	8931.22	25508.1	15015.8	14138.3	5240.79	40316.9	4017.51	26964.9	4184.25	36642.6	16638.4	7569.36	117829	11095	7427.93	4843.24	2729.21	6949.16	4210.38	48902.6	31197.6	3897.48	113562
M277T483_2	14533.2	13637.8	28365.7	57577.9	44253.2	24089.3	17022.9	8891.86	5942.27	26740	47805.2	19398.5	25716.8	18050.9	26759.8	19400.3	12598.6	19788.3	17523.3	2857.08	23396.5	28177.8	33167.3	11164.4	13508.2
M327T95	27799.1	26206.2	9192.29	30165.2	6542.46	8025.88	22692.5	20190	24981.7	2301.02	27228.1	12536.4	24241.3	30817.9	19512.1	11470	9455.67	27514.5	31730.4	41580.9	1364.09	26005.1	6864.65	13461.7	18321.8
M697T200	19441	21581.3	18579.1	23623.9	18544.6	18108	18213.6	18062.5	21553.1	23828.5	18378.2	19482.8	19601.2	20922.8	21792.6	24754.4	19868.4	25206.9	22825.9	23778.3	22114.2	17696.4	25697.3	18985.7	18510.1
M310T95	20677.2	21057.6	16489.1	17849.4	19542.3	12447.7	13457.8	8821	26409.2	10784.4	26547	20134.9	44719.9	24258.8	30501.7	19520.2	13200.6	19582.9	17734.1	35377.3	6944.72	63401.8	17711.9	24995.2	14264.7
M307T264	16890.1	31362.3	14589.6	20101.4	23601.1	14219.2	21799.6	23971.8	19189.4	20181.4	33226.4	27590.8	28431	34834.5	35681.2	23707.8	10542	27395.2	22975.1	13371.3	41937.4	8615.51	15768.3	28714.3	13361.3
M573T191	30297.9	23838.8	19527.4	27952.5	17989.1	11405.1	17946.9	21216.4	13366.4	23923.3	12610.8	19920.8	24458.5	33126.9	28527.1	24480.3	15099	23285.9	22262.3	24836.4	28576.7	18073.8	22654.3	23965.7	16577.2
M130T181_1	19102.6	16354.8	20557.8	24322	25031.8	21460.7	20606.4	24916	19545.3	23770.5	31991.7	15657.1	28205.5	25172	22643.5	18852.8	24736.3	20771.1	17305.5	20385.6	18359	25996.8	1405.44	23418.7	16463.1
M831T540	13389.7	12623.2	27919.6	14378.2	14249.4	17555.9	11826.8	44375.4	41842	23438.5	19779.2	20169.5	34840.8	16206.2	29344.7	10907.8	6567.09	13113	9477.28	15545.2	6371.55	18340.3	31926.3	13046.3	48584.8
M960T115	12814.8	14715.4	40110.4	10586.2	14055	31312.6	16331.7	26269.2	7781.44	37972.9	4895.5	7174.11	7398.17	16879	19922.9	11696.6	45223.6	25811.6	13434.4	12929.7	41839.5	12503.2	17510.9	13169.2	13115.1
M933T117	54741.1	21229.9	22831.6	13226.8	6264.66	15480.5	16198.3	27933.7	11538.2	6176.25	9646.84	12887.2	17989.2	38443.5	32473.4	24385.2	18036.9	16465	15348.4	33783.2	20684.1	26021	27167.1	21755.5	18602.6
M232T89	28219.9	23764.9	16791.6	20463.1	12021.8	14348.3	18296.3	16670.3	16541.4	31467	29632.9	40899.7	20380.9	17590.6	22123.4	17599.9	11099.2	28402	19138.9	25347.1	4246	46863.8	16154.9	19873.8	14425.7
M616T34	17081.6	19569.9	15210.4	26022.7	32189.9	29690.5	25806.2	14377.4	16510.3	12758.5	19336.8	17547.4	12856.7	18670.4	11625.4	13927.2	32729.4	25329.7	25411.8	11022.5	14086.5	14885.8	14126.5	19450.5	16498.2
M240T35	8077.16	15666.5	7741.72	8713.28	13718.1	11467.7	8054.62	38266.3	16439.1	10295.1	71018.6	30530.7	48640.1	26081.1	23377.8	1109.69	16385.1	12806.4	8504.54	79863.7	5555.98	71503.3	12682.8	11234.8	15555.6
M148T332	15824	23899.7	18605	24516.9	29704	17532.9	12459.1	10018.1	31619.2	21140.4	44994.5	20237.3	15971.6	12583.9	16269.4	12400.8	15202.9	27358.5	24989.4	18295.8	11224.1	22738.5	9282.44	24866.9	12145.4
M681T32	22068.9	19718.2	18618.9	18632.3	16496.2	19756.4	21769.9	30699.7	22007.6	23003.3	13163.4	14116.5	23732.1	19975.3	21355	22621.6	21243.2	19271.4	12441.7	15965.6	26530.2	20314.8	20208.2	17932.6	19742.4
M353T92	14217.1	31928.6	26185.6	26375.8	26018.3	24037.8	15682.3	13584.5	10861.6	4458.16	3668.22	1263.55	2902.55	10631.2	7041.51	5628.3	39913.7	15302.4	20106	14312.3	19060.5	9451.11	29856.7	8390.01	18966.3
M595T46	14330.8	21653.8	24511.4	18946.2	15773.4	20515.2	21385.5	27298.3	19860.2	10736.9	10341.6	4766.4	9468.12	22569.3	15367.8	16197.4	28696.7	17968.2	18022.2	17055	15956.7	18323.6	20377.5	23135.5	18396.4
M140T278	32451.1	10271.1	47627.9	14049.1	18606.5	42880.8	31870.3	12083.8	16693.7	23269.9	20710.4	45273.2	10445.4	21305.7	29779.9	12200.5	20259.2	9026.86	9770.57	11392	37287.6	14329.9	10037.6	17969.3	11693.3
M395T263	23952.9	28086.6	27298.5	41826.8	26629	15530.3	4697.12	5773.83	9299.41	25060.9	35281.3	12719.3	21255	36595.3	26771	23021.7	8745.65	29013.9	19144.7	22055.7	22699.1	23081.9	28069.5	7563.87	6221.63
M116T374	13668.3	18883.5	12291.9	21839.8	23704.4	9223.5	12407.2	11792.1	3865.43	7342.93	20049.2	15706	33875.5	15784.7	22554.5	9565.37	16066.6	29995.1	17696.3	17564.8	25624.9	16334.7	11783.3	19826.7	35231.6
M293T321	22499.8	21093.8	19191.5	21028.1	24032.7	13193.1	15798.7	18611.3	16104.6	25183.6	16144.1	18897.2	28751.2	23319.4	19260.4	26868.1	19189.2	20029.5	24578.2	22425.6	25036.1	16670.7	19295.5	15381.4	17044.3
M352T272	18322.4	15787.3	24515.7	14217.5	23527.1	15926.3	18964.8	28670.5	30030.9	14712.7	28415.9	19674.5	30430.8	11799.4	25519.4	8547.43	11853	16741.6	9640.22	6424.67	13447	10486.9	10355.1	27239.1	18777.6
M338T34	30054.7	18637.4	14329.7	6688.6	17861.1	16211.3	16268.3	12543.3	6453.75	29063.7	25513.7	19494.4	30678.6	18112.9	30087.1	19831.8	11638.5	63524.6	19380.3	22040.1	16453.7	9820.77	17964.7	8554.4	39826
M841T38	19964.7	16104.5	25184.5	17752.3	12039.5	27792.6	22104.4	17352.8	25429.4	6747.2	47405.2	68061.3	27727.1	20777.9	35815.8	20929.3	13493.1	12295.6	9203.78	24138.6	3936.87	18743.2	16006.1	24222.4	23080.2
M687T194	22059.7	27864.7	15237.5	14414.9	17787	15461.4	16174.7	14841.8	16736.7	23608.5	20729.1	24969.6	17800.6	27437.6	28225.2	22702.1	12071.1	24675.9	22467.6	22939.1	24091	19078.3	18140.5	22934.9	14769.7
M340T235	1617.13	1451.02	12063.1	46270	61707.5	17640.5	18247.3	3185.14	1575.83	5107.92	9487.05	13967.2	794.355	23716.2	13274.1	35150.3	24388.6	14598.7	16418.1	9208.44	46995.4	2192.94	2083.53	3010.39	16454.2
M86T374	17828.5	21560.9	21209.4	20259.5	18718.7	18543.9	19564.2	16261.1	23825.8	10890.6	17783.9	16197.3	15915.5	14656.9	15555	17966.1	17054.8	18710.1	16106.3	16955	14689.7	17608.6	18390.7	22015.1	14957.7
M395T395	12826.7	11686.9	28150	36801.3	10715.4	16963.7	9565.31	9021.9	36096.4	41473.9	26218.9	27376.8	28138.7	26321	39209.5	35741.9	18872.3	19802.4	12873.5	29602	16994.2	2154.54	27892.5	8729.58	11814.3
M247T255	22569	4451.11	13114.7	6218.82	21026.7	6711.8	6497.31	18301.3	16012.3	19346.8	8104.55	14459.3	18623.3	32026.8	23965	22809.9	12566.3	25949	30261.6	29810.9	16574.3	27576.8	35922.5	9990.71	17053.3
M100T78	14301.4	14060.1	13094.3	13921.4	28510.6	25099.7	12400.1	14602	27542.7	12240.8	13951	11049.3	14785.3	12742.5	15045	14839.7	16572.9	14835.4	15122.6	25038	14805	14611.7	25662.1	13277.7	23254.1
M849T177	15222	21416.3	28370.6	27247.2	12347.4	14997.9	22669.8	10561.1	15940.8	4517.03	10273.7	17653.6	5177.31	9568.53	10471	7662.38	29587.3	26071.3	9829.71	12723.1	4598.87	29896.2	11011.1	29731.5	10671.7
M325T61	19249.2	17622.3	17869.7	25882.1	15807	12613.4	16389.7	33132	15971.4	9768.63	18933.3	20227.4	31126.8	17776.1	20878.3	17282.3	10662.9	15251.8	12171.7	18271.6	11102.2	22656.2	17935.5	13960.1	20973.8
M381T390	9752.99	15684.8	24286.9	23236.3	24269.6	32379.2	18300.6	10416.4	20589.2	9708.25	11580.5	16049	10909	10935.3	14138.2	10795.4	13072.7	13891.7	13778	35880.3	10731.2	37635.4	11636.9	6718.52	4801.8
M194T397	18898.9	18224.3	5375.98	20871.8	20292	20524.3	32842.3	20006	19817.8	44834.5	19844.2	20175.2	7651.59	20418.9	20062.3	16183.5	16098	21894.6	8670.45	20153.9	19206	5219.47	16575.1	18372.5	25311.2
M229T371	18160.8	10659.4	21345.9	14164.8	21484.9	20777	17470.4	26581.4	17265	22406.8	13355.1	9996.89	9286.03	18192	14327.6	16941	18289.6	15163.2	15020.9	15352.1	15831.6	8507.86	40437.7	16588.9	21677.6
M307T116	38802.6	14630	21440	16177.3	12107.9	9439.59	15429.2	24570.6	12231.9	9161.8	12808.4	14925.9	29973.5	23682.6	14779.8	23495.3	27705.3	18844.5	12702.2	27084.3	13764.7	19214.9	12431.3	14760.2	10719
M373T304_1	9668.68	84157.7	12959.7	14752.6	16303.2	14604.7	15759.2	9417.88	21129.1	9157.39	11776.4	15625.1	45726.7	102721	44145.6	56220	19696.7	13011.1	12674.6	15021.3	33851.1	12589	8258.18	9444.49	7690.73
M960T156	19795.8	17774.8	18892.1	16918.2	11590.8	20022.3	16914.8	12451.7	21508.8	18653.8	17969.3	7725.04	17364.3	17963.5	16292	18947.7	21206.6	12914.7	16848.4	14275.4	18328	18158	22017.7	24321.2	21772.7
M647T36	18728.8	13198.7	17070.1	19041.4	25174.3	20880.1	18569.3	15975	16982.3	21230.1	13052.3	12627.8	14059.2	11556.5	11068	13157.7	26697.7	16198.6	16545.9	12049.9	22017.5	17594.4	17381.8	10791.3	15684.7
M314T454_1	16660.2	11352.2	25130.5	15944.8	12540.1	19992.2	13129.5	35388.3	29538.9	19042	12685.7	20328.9	22448.4	16121	24958.7	11952.3	6847.29	13985.9	12307.1	15090.2	7745.46	19598.4	24961.3	11244.6	32003.5
M921T354	11268.1	15777.6	19775.1	19591.4	15276.2	22008.1	16576.4	18273.6	27029.8	20199.7	23632.1	16533.8	19750.3	15613.6	12333.2	20121.5	15726.4	17545.1	15387.5	17075.7	16909.1	10268.6	20931.2	16229.7	18170.2
M346T145	11938.2	19976.4	15965.5	15124.7	20139.4	12450.1	11709	27506.3	13517.1	20889.6	22276.1	12791.9	14689.6	22104.5	25481.7	36167.4	16160.3	15603	13663	18429.4	21117.8	28762	13951.2	16868.7	15287.9
M335T423	15073.3	20963.1	18632.8	16982.7	16364.2	14128.3	14283.3	20817	28131.1	28587.6	36491	12068.6	20425.1	14014.9	20741	10161.7	12417	16732.9	11451.2	15929	9444.99	13753.2	13375.3	20850.6	18888.4
M262T497	12833.1	17202.4	17848	26960.6	23967	16491.7	19776.6	10232.4	16396.2	21582.4	16207.9	18938.4	22267.9	12697.7	12479.3	19372.7	17111	22925.8	21985.1	19928.6	16128.6	8313.21	10638.5	21030.1	9026.21
M527T424	3256.54	8610.74	18418.6	11201.2	10695.1	18251	12540.6	751.976	12551.2	2902.62	2722.42	6592.04	8618.97	2238.21	10244.6	1183.35	2748.82	3500.59	3516.44	69872.3	2078.04	151018	2985.74	1773.71	973.062
M373T432	11295.4	80916.2	15931.2	23159.9	15934.8	14947.7	13366.9	9343.34	18848.1	12242.1	15165.2	11601.2	24742.2	65371.6	27672	18282	10504.6	12684.6	9282.05	11079.8	23515.3	10299.8	12875.5	12551	11749.1
M273T38	14185.2	25598.5	11003.1	20086.2	23349.1	10548.2	9817.14	20037.6	22167.1	18661	22242.7	37255.1	42978.1	14054.6	18006.4	14575.5	9815.07	21661.2	19719.9	17604.1	7549.32	20344.1	20256.3	11601.6	10956.8
M742T200	20421.9	25266.4	15044.8	18654.3	16845.9	15141.7	14356.3	14633.1	14643.2	11716	17521.9	13342	19646.8	20043	16693.6	15508.7	15135.2	19002.5	18913.4	14588.6	19013.2	12689.8	17158.6	20100.4	16031.7
M597T34	17914.8	13275.6	10671.5	20598.2	21839.8	24117.8	21472	10714.7	15160	11992.5	16872.9	10003.8	10976.3	8870.49	14554	12167.9	25963.8	18687	18703.9	15490.7	12475.2	19209.4	17831.7	10974.4	12298.7
M272T320	20557.3	18838.7	14751.9	16010.1	28210.8	9122.13	10542.4	15650.9	12253.9	28662	11700.4	17917.1	29930.5	18894	19335.9	24808.7	9947.23	18412.5	19532.9	18645.6	25433	20253.9	20157.7	10344.1	11252.5
M328T64	17612.1	20053.1	9882.31	14281.1	14640.6	12168.2	10438.3	27829.8	16904.6	15858.2	8754.32	22502	37223.7	27447.1	29218.9	32335.1	13487.3	23696.1	21106.6	26609	11712.9	13727.3	7892.85	18702.9	13443.8
M351T137	14025.3	16566.8	14020.7	19116.9	17549.6	11742.5	10389.1	19574.9	24863.7	28997.6	17750.4	9407.45	14211.2	17856.4	17296.2	33983.4	18656.3	14661.7	16188.5	16765.5	26299.2	13972.7	14342.2	12238.6	11957
M641T32	16159.6	18406.7	16229.4	11991.6	15618.9	13173.4	12977.6	27207.7	14743	22291.2	16882.5	52132	38417.4	19840.7	27829	31008.5	11735.3	16730.6	16053.8	22668.6	13835.6	16293.3	23129.1	12312.2	16775.5
M118T570	7797.31	29642.1	46219.6	37096.5	668.639	12985.4	5599.31	14467.9	7888.77	17918.1	10971.7	27874.7	13710.8	33335.7	32178.3	19425	24926.6	10888.2	5859.45	36506	18488	8246.44	7967.45	17390.1	14599.1
M585T353	13826.8	16536.2	16647.7	17984.2	14838.1	17232.5	15649.7	17898.7	19550.6	19886.8	20419.8	17185.1	17154.5	15830.5	15113	19335.7	14984.8	18872.7	16362	15868.8	15362.3	12785.2	18187.4	15171.4	16373.8
M452T154	13242.4	17175.2	13020.3	20242.3	19234.4	16906	15697.5	18351	16929.4	17740.6	19554.3	16507.3	13694.3	16597.6	16218.9	18738	16327.6	15143.6	16012.3	16868.9	16129.3	16359.2	19042.2	14104.3	14234.6
M265T19	13666.2	22613	17292.6	21155.7	12319.5	18915	20507.7	18989.7	24761.4	16876.2	22866.4	11590.1	20767	22474.7	16685.6	12821.2	21813.8	11394.3	10445.3	16087.4	13581.7	21108.3	9865.08	18993.2	12365.7
M908T34	23195.6	16111	23413.9	14009.1	5761.56	12644.2	20867.8	21963.6	15803.6	13551.7	6072.47	7390.91	8164.54	27898	17225.8	14795.5	11207.5	13684.4	15999.7	13440.9	21866.3	18429.8	13845.1	19786.9	12723.7
M207T38	20186.2	21339.2	17083.1	16925.7	15009.1	14513.5	27922.4	23152	23248	10611.9	4373.4	58486.2	25234	7948.03	15850.5	15905.5	6525.31	4011.69	4609.29	18921.4	4562.86	27137.5	18544	8601.42	6321.35
M311T91	12763.8	17303.7	17493.2	14918.3	14520.2	13090.7	10797.5	17055.7	15292	8211.83	23862.1	20689	23896.3	15803.4	24258.4	19508.6	14652.5	16415.3	13438.3	19574.7	6932.14	23372.9	12642.8	15346.8	17813.9
M599T339	16491.1	19267.9	16214.5	19221.2	16888.1	15887.5	14218	14383.5	13660.3	14276.6	19682.4	19882.3	13465.1	17148.2	18948.3	12808.5	17459.7	12028.3	13849.5	20859.4	12113.8	18446.8	21824.6	15421.9	12076.9
M358T513	16092.5	27776.4	8108.05	23917.9	12320.6	38277.1	8317.98	19816.6	10155	9277.58	9328.65	16631.7	20202.6	35193.1	22825.9	18099.1	14254.4	11948.8	13125	17690.7	23945.7	7904.57	11234.6	14470.3	8932.71
M224T99	12038.6	8322.65	16269.1	12186.9	15614.7	25773	16451.7	26395	16738.2	22361.2	10432.9	16284.8	14273.9	12202.2	8707.28	15039	20846.6	12635.9	12675.9	15003.5	15651.7	16990.5	5913.93	13072.1	16388.4
M227T34	12788	15546.1	16556.4	20347.4	17210.9	18648	13548.6	10155.1	20445.9	7953.52	13458.6	10046.4	9924.14	10705.7	13892.9	9577.3	18852	14754.7	14880.8	12165.3	13971.7	14576.4	15765.6	15759	11488.4
M273T19	17911	18919.4	10659.5	17613.2	19305.1	17929.4	10569	9763.44	18460.9	23926.3	19257.8	23381.8	17220.8	16893.4	10615.4	11096	19969.5	24045.6	10610.5	11781.4	16245.7	11185.4	17188.3	7353.01	15439.4
M861T135	25267.6	12893.7	18028.4	16422.2	8687.54	17594.3	19204.2	10573.1	19093.7	3165.12	10296.6	5061.08	4255.6	10061.9	11353.9	6487.19	17538.4	11207.7	9180.63	9512.27	6134.7	20702.4	9733.64	19251	16315.6
M307T88	18451.6	20810.1	16122.2	17528.7	20549	11688.1	8140.5	15965.6	18335.5	7840.73	21021.3	22810.9	30409	11079.2	22201.3	11678.9	13023.3	16728.4	15987	19288.4	8718.75	13286	9953.94	15276.3	14007.1
M98T716	14808.8	32087.3	15215.6	14831.9	14073.3	16187.8	9467.46	14729.9	12947.2	26722.3	14670.4	14179.7	2114.22	12072.1	16369.7	12559.5	14843.6	16684.9	7325.7	14938.2	12494.5	12820.1	24034.2	22923.4	14016.8
M249T216	12130.8	17512.1	10738.2	9387.74	13506.3	21230.4	24154.4	14784.9	29346.6	4024.57	3611.43	7926.16	15029.1	13836.3	19309.2	8285.05	7998.6	20477.7	7519.22	24551.7	10976.8	12929.2	14825.7	20904.6	4607.57
M72T233	10558.2	10489.8	14547.5	19597.9	19266.7	20564.3	12747.5	11567.1	18595.6	16279.8	18539.2	18224.7	18546.5	18522	18271.5	13690.6	11375.4	12364.4	10980.5	18938.6	19642.3	12714.5	13466.4	16661	19272.4
M197T35	12658.6	19013.3	14518.4	17044.6	17294	17195.4	13386.7	10543.3	16340.5	10475.6	13267	10420.2	13286.6	13531.5	20778.5	12937.6	12835.6	14531.9	14455.9	17465.2	11840.4	16841.7	13841.1	15684.4	15134.5
M387T582	6803.58	5603.46	3651.95	28940.4	11680.2	7590.69	13809.5	38355.9	3081.68	11644.7	15753.8	6992.48	9455.97	53596.7	14585.6	26286.5	30614.4	14638.6	14828.6	8621.41	15795.7	7551.07	54860.6	7242.82	8994
M1003T179	14119.7	8500.94	7666.45	21463.8	14016.2	12259.2	20595.7	8220.9	27326.9	6327.77	15145.1	81019.4	22278.6	30095.3	10943.6	18129.6	13568	12992.4	13309.8	8496.08	5517.26	23287.2	14118.1	15057.9	20674.5
M221T278	13056.2	12441.7	17960.4	13647.9	15286.4	13492.5	16187.6	19422.5	20585.4	16491.8	18979.4	13903	19214.4	11900.4	15693.9	11547.9	12374.3	15287.9	12219.9	8712.47	12436.3	10182.7	12201.9	17276.8	15549.5
M635T235	11264.9	18758.9	17939.4	14734.5	10565	13520.2	17051.9	13258.2	14739.4	17414.4	11131.5	10412.7	16968.4	15521.2	14780.1	19488.2	14561	14746.5	19362.7	16803.3	14832.5	11849.3	22337.6	16998.9	13007.1
M801T330	10653.7	18823.3	24657.2	22099.4	14742.1	18828.1	6796.19	6314.62	9858.14	26910.7	11912.9	8112.4	13382.6	15418.4	16698.4	13448.2	12557.6	18853.9	16530	19748	10503.2	18290.7	23562.4	6644.15	4012.43
M357T544	11437.8	42961	40635	9286.64	11750.2	23995.7	3390.45	4731.42	6101.72	12903.4	27567.5	14857.8	1068.13	36400.9	23735.7	16987.2	20278.8	19510.4	4606.78	6920.15	7834.17	37967.2	7446.57	4247.9	4722.54
M180T259	11287.9	16412.4	17111	22069.7	16546.4	14347.8	14047.8	10609.5	27728.2	9274.41	17231	18875.6	27117.4	14306.4	21552.7	10151.5	19700.1	13798.8	17868.1	17487.9	11089.5	15625.5	8469	8902.7	4503.53
M547T207	11742.6	19804	19301.8	9826.86	6659.6	15397.3	14573.9	19968.7	12214.3	10338.5	7455.85	2215.71	11121.4	16583	12078	22362.6	17567.7	15683.4	14188.5	12859.4	21820.4	11647.6	17063.3	10087.3	16196
M244T114	12917.3	17191	9589.87	29569.8	13568.6	7409.34	15060.5	14633.6	29070.6	646.116	676.788	19361.5	6082.17	976.171	879.958	749.229	16796.7	18649.7	7392.43	15880.5	21767.6	1318.91	25362.2	818.514	880.739
M239T187	16803.4	12206.4	15354.3	12427.4	14104.8	14110.1	15659.6	19098.9	18500.6	17098.5	12864.7	9770.59	12298.8	13859.5	11066.3	1148.19	11165.4	10660	7911.12	14251.9	7908.86	13659	27405.3	10959.2	18543.9
M551T342	22155.1	15319.3	25118.8	19069.5	13434.7	13794.8	4724.77	4525.52	8212.63	22966.8	22626.7	14639.8	19626	22863.2	17147.8	16856.2	8021.99	13515.4	12030.5	23739.5	10443.3	17397.8	31301.3	6548.56	6693.75
M289T88	9818.63	11078.1	25492.5	13892.2	12879.4	14109.4	10162	15136	9715.01	6126.24	15235.8	17965.6	17096.2	10935	12359	9248.9	7676.53	7537.38	8579.05	17213.8	6698.37	10701.4	6646.72	16074.4	6027.06
M311T55	13341.6	16779.4	14518.4	14172.9	13828	10347.9	10236.8	11838.8	16328.9	8053.92	18498.2	15124.5	19464.7	16579.8	19174	14918.4	10730.6	16593.9	14756.9	23095.1	7056.42	24540.8	11038.8	13469.8	9798.2
M889T101	15436.4	13344.1	18426.7	10848.6	10322.4	19939.4	9483.28	13060.9	13025.7	7000.65	29877.3	22720.8	23833.9	10167.7	24116.8	13515.7	21557.9	7326.22	8827.61	16864	6256.77	31288	11551.3	12674.2	12514.7
M503T322	7331.45	13944.5	16258.8	14381.3	13454	17553.6	16730.9	12683.3	15691.1	25188.3	24242.9	12291.8	15601	13584.1	15154.7	1106.02	20040.3	18861.1	13244.6	7899.32	15309.2	5905.35	7871.09	19141.9	25932.6
M745T431	57937	14694.7	10700	12635.2	22426.8	9914.76	12944	12388.1	19875.9	14897	20381.8	7710.25	7783.47	5856.46	10079.4	11013.1	10979.9	2935.64	3231.72	13251	14291.9	7941.87	7680.89	19999.8	4053.06
M455T318	20727.6	11677.4	11853.1	29891.9	20078.3	5920.06	7797.9	21262.1	23428.8	552.778	477.572	14793.2	6157.85	515.873	446.892	472.206	8741.86	12293.6	8410.32	7876.49	16262	493.531	25839.7	397.121	463.871
M395T303	17896.3	17340.4	24460.5	23592.2	18439.1	13894	5306.18	3997.65	9827.11	18492.8	17550.9	8774.38	17655.5	26236.9	16332.8	15687.8	8644.07	14190.3	10852.2	19264.9	9929.32	20936.7	23031	6035.82	4713.2
M489T32	17701.1	13939	12165.5	11927.9	10474.8	12260.5	19067.9	15517.5	27284.9	7778.23	11659.2	5300.82	10206.3	12905.7	10666.6	14638.6	14487.4	11625.3	11182.4	7962.44	18691.2	11506.5	12748.3	13811.8	12498.5
M487T353	12107.3	13992	13913.6	14522.7	12901.9	14596.1	13687.1	15005.7	16366.9	16755.4	16344.3	15021	14515.6	13697.4	12906.6	16636.3	12799.8	15861.2	14481.5	13167.7	13559.1	10945.5	15473.8	13416.3	14092.9
M532T41	5691.05	15176.9	9482.07	21369.6	18556.7	10509.7	7555.82	4679.01	6558.99	3952.92	14230.4	577.044	2219.95	39224.6	21795.5	39987.1	16320.3	69130.6	17127.7	6418.47	17461.7	5622.48	19503.6	5274.97	8020.08
M196T272_1	16909.8	12359.6	16137.3	12200.8	15461	12700.1	14003.2	18585.2	17634.1	11673.2	18308	13193.5	19483.6	9557.06	16831.9	8497.58	10977.2	12549.2	8345.89	7772.18	11422.4	9879.26	12948.2	17525	16373.7
M709T198	13875.2	15395.7	17996.5	12324.3	12899.4	12751	12497.7	14175.7	11169.2	13870.2	13787.1	25456.8	21370.5	15677	23740.4	16642.9	11119	16508	15049.2	17984.4	10858.5	17515.8	14069.5	13368.8	11662.5
M125T4	1156.3	14433.8	16828.1	16331.3	16747.2	7778.14	10131.3	14892.1	12114.8	4877.17	16472.2	4930.22	16782.4	15770	14876.1	15689.4	16624.3	16356.9	16289.1	17690.7	16232	5243.34	13686.4	16049.8	16052.4
M307T59	14708.9	14391.8	16147.9	14263	12530.7	11904.4	10736.7	14402	15279.4	5377.77	11309.5	19145.7	31773.1	18064.8	19555	15660.3	10404.9	14089.3	8544.27	16816.7	5293.12	19456.4	12182.2	11325.5	12751.4
M292T436	10431.1	21079.4	18479.7	16358	21896.6	12092.6	6976.27	11652.9	8451.14	9623.28	14991.9	14671.2	14640.3	25172	16206	8638.2	11086.5	8428.71	21518.6	8579.98	17407.1	16960.8	16792.4	9298.22	6205.01
M840T209	11597.6	15650.9	14909.2	11019.1	9106.47	14231.6	13777.7	14081.6	12576	14892.6	12208.9	5036.21	10121.4	12174.7	9992.98	16999.9	17843.1	16282.9	15464	13092.9	20561.3	12339.2	7720.68	11816.2	15206.7
M229T423	17357.8	6345.16	23142.7	20940.4	14849.5	3936.75	10311.1	9180.84	12614.2	8321.39	23468.5	10907.7	21069.7	8545.82	16667.6	9976.09	11878.2	3966.73	12617.7	22561.2	12663.6	12202.5	25686.2	9762.6	9257.9
M527T423_2	544.305	7049.79	18388.7	563.161	9569.81	448.221	621.093	1230.5	852.028	1281	1067.14	6746.56	545.232	439.567	9569.6	451.669	450.318	496.222	550.861	73259.6	977.247	149783	534.055	2010.61	731.831
M130T543	26078.1	2636.72	4460.34	10155.6	20433.1	27420.2	14964.4	9222.2	12558.9	6992.76	17398.8	4587.18	2490.71	3483.85	3630.65	13455.6	17627.9	6517.46	4467.4	18291.1	16527.8	4575.28	25815.9	12400.4	12178.7
M763T197	16360.6	14482.5	12458	12340.2	12497.4	13775.1	13059.3	13728.5	11211.6	13533.1	8329.02	6765.59	13558.2	14802	13216.6	12148.8	16082.3	15876.1	14081.2	10923.8	19652	9435.66	11381.7	12822.1	9605.67
M318T82_2	8093.46	10404.2	7470.11	16938.2	19217	10455.2	9746.15	14122.4	6499.11	4045.24	16451.6	3971.72	4987.14	300084	8098.3	6551.73	7958.98	20032.3	17031.8	7749.43	5798.12	6379.46	10821.5	6859.98	38958.9
M205T462	21590.1	26797	11384.8	11582.4	17657.3	11236	11847.8	12800.7	13346.9	18215.7	13454.7	11960.6	22026.5	5143.71	19970.4	3046.75	6550.51	8246.87	17592.7	8485.92	6681.52	23272	5576.18	8680.41	9359.43
M163T258	13178	15549.1	14797.4	15670.6	15901.2	15267.8	11773.8	9664.87	19093.5	8647.94	10997.4	19368.6	16867.1	11364.5	14150.7	9164.21	14308.9	14802	11632.2	18324.8	11931.4	15656.8	9474.53	8521.8	4871.22
M554T181	13074.5	12232.7	13564.8	14716.9	15195	12669.3	13708.2	15933	13369.5	15441.8	13072.3	8852.87	14931.6	18114.9	13343.9	14030.6	17438.9	15937	13311.5	13200	16647.9	10766.5	1533.39	13252	12740.2
M167T237	9349.46	11834.2	25860.3	14371.5	11727.7	22910.3	21349.9	10046.8	19220.1	3532.09	10040.9	13588.2	5941.74	7922.65	14106.4	780.656	7438.12	10996.7	7860.24	12230.8	1582.22	11167.5	8410.92	14338.8	11309
M715T112	13988.1	13286.8	11737.3	13381	8293.03	7981.51	10109.7	19248	5951.01	23407.1	7224.56	5867.07	17944.8	26699.6	18158.4	21045.8	17658	14334.9	13828.1	15385.4	38658.3	10921	15494.3	10570.1	9491.58
M266T413	4941.45	16733.8	8876.48	4206.63	686.398	2402.45	5021.01	1061.81	1165.35	10634.9	38703.1	2176.96	4210.02	9199.66	4940.66	923.73	816.462	1640.5	9498.27	22298.1	134464	10320.7	1161.92	2217.55	18531.3
M333T56	12614.1	13467.7	9492.84	13480.1	14176.5	10441.5	8957.8	15716.5	14830.4	13859.5	17303.3	23131.9	12904.3	19294.6	21233.4	20299.6	11414.9	13573.8	12125.7	23381.9	8678.53	23453.7	8900.31	12074.8	7513
M266T237	12242.7	14223.6	13668.3	11342.9	7690.12	12926	12189.8	22063.9	18628.5	18401.3	40415.1	20587.8	22308.8	15025	11560.6	13928.4	11681.7	15112.5	11651.1	15197.9	9901.92	11305.5	12070	18333.3	3504.09
M72T298	13952.8	12151.3	10341.1	10746.4	12447.9	8830.19	12791	12202.2	11022.8	8333.66	12269.5	8700.46	10278.8	8510.36	9855.44	10475.8	9750.39	13215.4	12253.9	9657.25	13511.8	14754.6	18446.5	20401.4	21109.5
M289T59	35158.2	14065.8	14459.8	11992.1	12099.1	10470.1	8691.7	13796.8	13175.1	8028.78	11282.7	18796.4	24859.5	14172.9	18970	12441.4	8253.32	9849.54	10682.9	11914.6	5910.77	15688.1	10834.5	9986.29	10143.1
M185T298	13731.5	6942.56	8079.51	10938.5	11190.2	10459.8	13337.2	18513.4	9901.39	9331.98	20378.7	7960.77	11029.7	18186.2	7974.76	13379.5	9377.11	19878.9	14215.6	15717.7	16596.8	10092.1	12259.6	19011.4	10394.5
M961T156	15077.7	15413.5	14322.2	12974.3	13593.3	16178.5	14125.5	8579.08	15740.5	13501.9	12071.4	7088.47	11109.6	7640.12	11681.8	15742.6	14663.1	20056	12191.4	9067.28	14347	8546.08	13320.9	17415.9	8619.76
M873T64	22880.5	1555.78	11747.5	6506.81	6420.12	7001.25	28646.2	27036	9425.47	3015.08	25115.1	76965.6	33398.9	14476.5	31503.6	11582.7	19389.3	6047.18	4117.28	17318.8	2662.59	16089	22381.8	9823.26	9714.51
M258T168	19732.4	13866.9	12990.4	21853	19231	8005.7	9804.6	19113.5	21979.5	488.507	921.506	16909.6	8772.34	554.349	613.555	650.455	12586.5	12567	9257.94	12968.3	13179.5	630.599	19606.5	974.522	643.377
M192T125	11476.2	17563.7	12161.7	17752.6	7038.48	18080.9	14267.6	11391.7	11967.9	24407.7	13737.2	16507.6	5323.57	6999.78	11602.2	11564.5	7521.76	13184.5	8678.64	19419.2	17443.3	28733.2	5016.54	13936.9	3599.43
M961T117	11125.8	22671.9	12244.7	22626.5	5374.41	5604.18	24277.3	14563.1	10055.1	15543.5	6276.3	5693.59	5860.78	11179.1	9260.21	15330.5	30364.7	12450.4	11037.7	9220.22	9869.2	9584.11	18120.4	7183.47	9144.52
M257T233	11070.1	10177.6	13748.8	14975.6	14268.2	11379.3	13334.7	13153.3	12156	11129.4	15562.3	8689.28	11744.7	13491.7	13424.6	13479	13494.9	15497.4	13189.4	15575.4	12943.9	11206.5	11756.1	14198.1	4671.11
M669T198	14661.5	14752.9	12207	13923.7	10833.2	9066.23	8868.58	12072.8	9403.36	17272.4	13636.1	27673.5	27591.6	19321.6	21313.7	19275.4	10597.2	19018.9	14982.5	18339.6	13615.1	12731.8	16882.1	14442.1	9373.01
M551T364	23849.3	16497.6	21698.7	15934.1	13004	11308	4095.14	4981.2	8219.76	23508.3	20228	12983.6	20817.4	24717.5	16372.5	14726	8770.84	14035.2	10804.2	12289.4	11653.1	7048.03	30572.6	5497.44	6895.85
M161T210	10977.1	14626.5	12957.3	12998.5	12045.3	13302.8	12412.2	14216.7	11981.7	15900.2	18305.5	9339.24	14970.8	12790.2	11342.7	17148.1	15583.3	13249	13107.3	14536.2	14488.2	13495.8	3223.21	13345.3	13197.2
M726T52	15134.4	12745.8	19081.8	17822.4	11074.9	14718.7	13306.7	7109.57	21320.2	3250.91	4196.91	5907.1	6309.95	8449.38	11658.5	5012.55	18443.2	13098.9	11125.7	13184.3	5708.89	12845.3	5244.47	10866.5	5184.76
M211T35	10764.3	12759.4	11807.7	15185.3	13274.1	13192	12383.7	7998.2	12299.2	7174.52	14004.7	6714.98	11174.2	9086.63	13547.1	9999.31	9207.23	12414.9	12246.1	15255.1	6502.03	21126.4	12429.1	14498.6	11258.7
M758T61	15408.2	10157.9	19140.9	15282.4	8134.88	17538.8	15788.3	9798.85	12728.4	3011.48	10390.5	23305	17471.9	10500.4	24564.5	8936.52	11656.4	8999.2	6744.46	21251.6	3401.77	16005.6	11411.1	10084.3	11888.6
M103T210	10609.8	12446.9	10863.9	13042.8	10966.1	12681.4	15828.3	13444.2	11215.2	17613.6	24554.7	10314.9	17361.6	14003.5	12541.2	16329.4	15527.1	14093.5	14935.2	16558.3	13470.4	16099.8	907.502	14617.4	12998.2
M597T39	6395.73	19153.8	5248.58	10511.2	33305.6	14563.1	9314.89	9120.87	8487.52	19369.8	6577.68	4612.96	4606.93	7631.85	16410.7	6930.88	13041.3	8981.38	9308.92	7724.7	9350.44	21327.7	5202.79	6464.63	20203.7
M448T380	9441.24	10317.3	11687.2	15734	12636.1	13490.7	12382.6	10346	6385.56	4976.42	957.922	12072.3	4078.82	8263.87	11993.5	8675.99	18495.4	17398.5	14981.2	13922.9	12672.3	8383.73	11967.4	826.809	24612.6
M232T63	15072.3	18966.3	10089	12667.7	14475.9	12157.4	9278.35	11194.9	11474.6	7335.65	19116.8	37353.8	10496.1	11642.9	15408.4	9804.26	5930.28	17879.2	13809.1	16622.7	1934.21	21328.3	13564	18517	6543.75
M469T391	922.124	1462.19	4862.35	4427.84	3533.48	3315.69	1191.07	7484.8	1106.86	14347.1	4242.15	9304.47	17866.4	3974.05	11704.1	3591.77	11232.3	13520.5	7413.27	50183.1	1442.03	27825.7	18510.8	2234.77	44718.1
M344T86	11014.9	15468.9	12152.5	10470.8	20580.8	11150.5	10182.4	10777.2	14144.9	8382.46	22220.6	31369.5	29812.7	29798	23949.7	18571.3	10450.3	14685.6	15124.6	22920.1	8463.31	17524.3	3405.55	6735.06	1438.19
M265T466	13696.2	19350.6	7016.94	13710.6	16185.1	12720.5	12303.7	3301.61	19478.7	13273.3	4895.78	12592.9	11255	7041.01	12296.2	7153.15	8434.66	10269.9	22947.4	14270.5	5635.7	8319.06	14718.4	7753.72	12460.4
M307T250	18951.7	6909.09	11678.3	10438.5	14270.2	11651.5	11930.6	11178.1	13930.3	9805.77	6846.08	7129.05	10945.5	21583.7	11015.3	11080.3	12441.1	3687.44	15580.7	20679.2	16490.4	11213	14067.4	21426.3	3139.76
M122T369	10944.5	13534.6	12796.7	11713.3	17113.5	12936.3	14572.6	13239.3	13323.3	13648.1	11311.2	8076.8	9460.7	11045	9485.26	14483.3	16572.1	12808.5	14076	11393.3	10564.5	9065.6	13056.7	12569.5	8526.73
M293T255	5553.2	16760.5	16470.6	21686.6	14900.8	14045.1	2147.77	6648.62	12427.6	12380.2	13572.5	9132.16	13397.2	18120.7	19044.5	19573.2	16527.3	12359.9	17832.6	11602.3	22533.3	7775.06	14964.5	10373.4	2759.93
M311T40	9442.93	16906	11872.2	12364.1	20108.7	10395.6	8050.35	10322.1	14913.5	11688.9	30338.4	24567.7	22458.1	10443.3	14517.5	11853.8	11819.7	12203.8	10776.4	15888.4	4740.6	17037	8591.49	12297.6	9134.62
M1059T354_1	9339.16	11102.9	12829.3	12868.2	10713.8	14082.8	12205.6	14226.3	15856.8	14749.1	14374.1	12823.7	13612	11566.4	9933.68	14932.6	11321.1	13648	12243.2	11923.3	11966.8	8489.34	14512.8	11546.3	13061.9
M551T381	17829	12100.9	17038.7	12734.1	16528.3	31256.2	5611.36	4753.88	7627.25	21462.4	14225.7	8419.43	13219.3	17439.6	13468.3	13638.4	6082.29	10353.4	7701.34	18735.6	8265.2	17334.6	21923.8	4506.88	4695.36
M124T232	6418.97	10511.6	10777	16200.4	18924.5	8803.81	12750.7	11758.9	11078.6	11058.9	12774.3	15454.1	14142.1	10274.2	8237.09	10604.9	24152.6	8574.28	12545.7	11233.9	6860.47	9052.33	19747.9	7214.71	12737.9
M581T36	13463.5	10121.5	13533	12984	15273.4	14095.3	12147.1	9554.82	13349.2	9272.48	10287.7	9306.73	10608.3	8822.28	9597.01	9799.37	13183.1	11457.7	11619.9	10335	10925.5	12450.7	12159.9	10283.3	10627.3
M395T335	20941.6	14187	17677.3	15742.1	11928.7	11044.5	4570.37	4623.38	7627.54	17754.8	13326	10686.2	14039.3	17627	13216.7	15381.5	7245.55	12916.7	10520.5	14486.4	10485.6	15223.2	24487	4761.17	6536.63
M125T99	11302.2	13881.5	13329.1	12285.4	10449.7	15465.4	13340.7	9245.98	8199.77	8089.11	9046.94	9533.1	4421.91	16235.4	7303.47	16887.3	13914.8	15006.3	15064.4	14481.7	13560.6	10773	11615	7941.26	7826.91
M717T180	15945.3	13656.4	12467.4	14273.5	16517.9	9243.09	10595.4	9982.05	12087.4	11956.9	12504.1	15895.5	11292.7	10281.7	10285.1	9936.62	10908.4	10341.2	12060.1	9966.51	11866.9	11852.1	20004.6	12355.1	10218.8
M359T200	10481.3	11882.3	12771.8	11727.3	12707.7	12116.4	11165.4	10015	12253.9	13025.9	11301.3	8122.89	8698.47	9744.02	8734.44	14049.1	12531.7	14198.5	15260.9	11612.2	13769.2	8889.73	14623.9	10005.8	11663
M263T263	11282	16658.7	13377	21725.5	17167.9	10441.7	3705.49	3611.44	6414.12	13439.4	18752.3	8433.07	11579.1	19518.1	16574.1	14469.7	11413.4	16848.7	13471.5	19374.9	14000.2	18725.6	15821.7	3764.85	4407.96
M103T231	20297.2	8489.39	7881.78	10986	26198.4	7179.46	9169.72	11578.1	8558.53	9057.3	11183	7649.24	11145	10804.5	10099.8	8109.98	9999.17	16569.3	13826.3	10981.9	8674.67	11083.5	10460	13536.2	7865.52
M105T37	16768.9	12119.8	10437.8	11414	11660	10111	12571.1	15073.4	17824.8	8580.82	10237.7	11154.2	8811.92	12497.3	11669.4	11709.6	11020.7	8083.77	9412.96	8754.89	13501.4	11665.4	11815.5	11069.5	10800.1
M487T28	11307.4	6216	10243.9	16564.2	16010.8	19171.2	8900.28	10463.1	12276.9	13808.5	11652.7	11701.6	12518	9534.15	13069.7	14738.3	15055.5	15024.5	6934.83	15106.3	8233.3	15465.7	10739.5	11803.6	8561.85
M195T143	11012.3	13260.3	15414.9	9893.79	12407.9	10709.3	7735.96	12658	17178.9	11754.6	17079.2	7353.49	13181.1	12640.6	13193.2	25453.4	9732.62	10481.3	14493.2	11533.8	13958.8	15094.3	7889.42	12465.3	7353.7
M711T170	6485.4	9888.65	12162.9	11105.7	10279.3	14566	11771.8	13266	13641.9	17484.3	14019.3	8842.19	13258.8	12167.8	10581.2	16177.5	11326.9	13008.7	12366	11776.7	12900.6	10812.8	13008	11078.4	14109.2
M256T324	8590.84	19864	13658.1	15982.4	15637.2	9802.31	13688.5	1563.23	13354.5	14821.1	17143	8257.71	12861.5	6451.22	29436.3	8656.12	11242.9	10696	9692.25	8647.56	9069.44	12664.1	14088.1	16355.7	14851
M304T169	7531.43	9048.37	12750.4	28255.6	12026.6	9027.67	14182.2	6112.12	9859.29	2613.69	48534.5	5342.95	11257.9	16306.8	22053.9	2562.43	10294.8	13996.7	6442.57	14381.6	4730.21	7397.57	327.259	35352.5	4583.42
M663T32	9065.56	14249.9	10798.4	10496.9	18593.8	10401	9006.96	17627.1	16363.6	13249.4	8317.63	9958.88	10920.9	8894.38	10314.9	18075.8	12813.8	10942.9	15004.1	9558	11043.4	8625.91	13237.9	9188.55	8000.77
M671T196	15426.9	18079.9	11345.5	10427.4	8660.96	11399	7776.88	15723.2	7133.51	13781.2	8822.51	19297.1	15348.2	14381.1	19216.2	14448.2	7401.69	19243.9	11454	12358.5	12067.4	13102.3	10070	12698.6	8811.98
M241T377	10669.2	10050.7	15155.1	11027.6	13493.1	12928.5	11826.8	13814.9	11543.8	10619.5	9264.48	7789.57	5777.77	9470.55	8750.08	9995.92	10813.5	14502.1	10394.6	10314.7	9970.02	8760.02	17471.7	11038.8	12441
M367T50	8645.26	7738.94	10574.9	7622.28	9438.39	7903.25	12741.8	11040.6	17384.7	6213.29	17255.7	3879.07	5807.89	10426.4	17696.5	8883.58	7994.08	8672.7	10264.3	18778	14651.4	8600.83	11812.3	32452.1	12611.6
M262T232	13863.7	11365.7	23463.5	14484.8	5724.47	9326.42	13505.7	5815.61	16970.7	2091.36	5185.65	4354.97	2893.71	6874.37	6382.33	7522.98	3380.78	5784.73	5225.71	12579.5	2153.08	17700	19492.9	10749	7268.33
M311T154	4486.32	21671.1	12697.7	26381.5	14726.3	15336.7	12005.6	3558.69	7009.94	4975.58	1797.59	836.143	660.664	3159.89	1966.45	1758.95	15619.8	20323	14355.6	8008.88	14685.3	6461.19	13953.1	3594.94	6912.06
M469T272	12254.7	9108.86	14915.2	8141.52	13362.2	8908.46	10744.6	20526.1	19277.9	7890.63	18338.9	12053.5	19461.4	6507.47	17057.9	4150.27	5950.83	9485.92	4571.66	2891.8	7126.99	5040.15	5308.11	17528.5	11680.1
M816T433	15000.9	12297.4	7473.89	15472.5	6530.75	9588.83	12629.5	26687.2	25646.2	35765.6	8039.16	8531.54	16505.5	5698.06	3124.22	6912.99	5422.5	4978.94	6585.97	5731.28	27043.7	3618.42	9992.53	7247.13	5447.89
M135T260	8264.53	11053.1	8254.28	10574.2	11129.1	11666.2	9667.11	12624.2	15818.9	12904.3	33651.7	22164.4	16660.5	12220.8	12717.4	11411.5	8785.07	13322.7	10768.8	13025.2	10020.6	9976.15	7735.01	16294.2	13839.2
M99T463	17440.8	15146.2	10563.2	11132.6	20390.6	7288.88	5567.8	10658.2	11577.8	8141.39	13795.6	10168.4	6561.79	7250.29	9708.97	10679.2	9314.14	16730.9	19834.4	7590.62	19158.2	6330.86	2827.14	10629.5	10299
M244T71	12286.7	8681.12	8260.85	9170.31	12992.1	9068.33	18261.7	7905.07	9123.1	9579.15	20780.3	6507.08	9266.24	8853.39	6956.1	15845.3	13540.9	7537.52	9550.27	18271.3	28256.5	10071.5	9669.25	8452.3	11578.6
M381T415	16683	10189.7	11130.3	15672.5	15316.8	10726.4	8941.25	10523.2	12803.9	11364	8413.88	10774.1	9415.96	21571.5	5296.36	9396.97	10999.1	9112.91	7853.62	8129.57	16063.4	5432.8	33027.8	5813.49	4918.9
M224T3	15267.4	15375.6	17705.5	6665.08	9334.35	8113	16572	12192.7	17863.9	10891.2	15047.1	10982.2	13487.3	14352.6	10859.5	13847	9942.68	16962.6	7785.72	6863.37	10030.8	6040.65	11198.8	11612.2	15116.2
M246T128	13220.8	17143.3	12263.7	9217.75	6000.45	18550.9	16421.8	8114.43	19147.1	3483.21	21725.6	22210.9	7098.64	17628.4	11112.5	16740.9	6338.14	7985.37	7463.7	7377.05	11636.4	14914.7	23312.8	6541.77	11105.2
M375T34	12398	10884.8	11936.1	11000	14022.9	12166.6	11523.3	8875.39	14568	8612.68	11083.9	5589.74	7534.16	8212.6	7989.32	9756.96	12857.5	11314.9	11151.8	8559.54	9785.55	9615.47	11433.5	11237	11047.8
M423T37	9847.1	14787.4	10337.9	9072.76	11347.6	7997.56	6014.67	13431.4	7729.89	6167.6	16769.1	7796.87	8881.62	14760.8	13296.1	11625.4	11729.7	13398.9	10474	13078	6857.3	10247.5	9811.65	15635	15935.5
M551T33	16921.9	13660.2	14438.6	5914.11	3767.71	6115.38	9987.8	11109.6	8786.71	7858.77	2023.67	2679.89	5046.19	17739	14668.2	12644.2	5674.98	11769.7	13419.4	10291.6	32251.8	10006.8	14093.6	15350.5	9535.56
M263T37_2	692.44	17909.6	29971.4	41748.2	952.982	23766.8	889.641	829.251	29203.2	1515.68	8247.27	2450.56	2696.03	2002.63	2237.05	1644.58	6304.98	1773.26	8068.49	2348.54	1318.48	26137.5	18348.3	2009.22	11346.7
M249T227	10771	5704.25	6731.43	11260.4	6101.29	5011.03	10051.1	4474.65	2697.29	1882.24	11422.9	9313.64	9710.21	10274.6	13483.1	5290.44	2961	9094.1	4639.49	20979.3	2924.62	24517.8	11356.3	14873.2	26989
M531T320	12344.6	12414.2	10108.3	10709.6	16297.7	7439.38	8720.51	11943.1	8678.25	16920.7	8500.81	11385.4	17027.5	12681.8	12195.8	17292.5	9685.4	14360.1	13600.4	12616.7	16185.4	11638.3	11639.1	7572.59	9009.98
M134T65	13882.7	13212.5	11827.3	11168.2	10761.6	11444.9	10505	9436.42	12255.1	7283.37	18181.3	8042.38	8776.5	10085.3	10563.6	6056.71	6368.41	10867.1	10210	9024.77	12481.7	10872.9	9144.51	12400.5	15732.1
M589T32	11301.5	10100.4	10878.7	6559.79	11197	7642.72	9259.85	16617.4	10195.2	17075.5	9747.52	40379.1	34947.8	13720.3	21583.3	20975.3	9652.67	14066.1	10821.5	13726	10532.1	14439.1	15780.6	10831.9	8878.69
M102T181	9984.91	9663.01	12040.6	13163.3	14365.4	12217.8	11161.8	13764.1	9210.04	13240.8	17831.6	8730.41	12872.9	14672.2	12345.6	10605.8	14616.9	12215	8843.3	11622.8	10283.9	13151	1149.65	12939.4	10240
M321T363	13399.6	11601.3	6516.53	15285.4	12935.1	7605.81	6716.96	16252.9	7797.29	8716.56	6150	5396.69	12945.6	6889.8	6017.19	8044.33	14580.6	15247.2	12969	7617.91	14568	12143.9	14539.4	11596.3	5916.09
M235T117	7036.84	12032.9	14092.7	8943.5	10318.9	7929.93	3178.08	6038.8	20052.8	9181.99	14136.4	15641.8	13132	7359.25	4712.32	10320.7	18904	7152.41	15277.1	21588.1	7871.41	4831.36	5848.36	11515.5	12214.4
M475T181	17152.7	16302.5	11376.9	14507.1	17559.6	8904.88	9346.73	8137.68	12128.3	8503.58	9314.83	9867.39	8735.14	6754.43	8294.35	7328.09	12777.7	10124.5	10577.5	9661.45	10014	9015.88	12528.6	6585.85	6057.49
M1019T354	7187.68	9823.04	12280.2	11975.4	9704.21	13931	10628.6	11656.6	16963.2	13048.1	15560	11011.8	12578.1	9704.6	7484.63	12875.9	9873.72	11400.7	9819.26	10719.8	10789.2	6624.63	13438.4	10073.5	11683.2
M425T581	14834.4	6689.12	14980.9	9224.14	7543.75	4978.05	6869.24	21975.5	19283.4	15682.6	12068	10603.5	14295.7	9665.66	18026.9	6770.28	3717.27	10865	4521.77	9281.29	4006.71	10179.8	13458.8	7205.34	28469.7
M776T47	9549.41	8008.64	16139.7	13715.3	7664.37	14500.5	8392.18	17516.3	7378.62	4487.06	8199.32	11497.7	5443.48	15261.1	9516.76	6947.53	16652.1	6833.63	5675.66	11696.5	5321.58	14490	11809.5	17027.9	12344.2
M129T381	14179.6	7501.06	8200.04	5016.37	11849.9	10531.2	10877.6	18379.3	21501.3	41186.4	8592.62	5736.46	10827.3	8468.6	8108.38	17105	9481.64	8688.86	9964.06	8690.76	11988.9	17609.4	11931.4	11016.1	6565.78
M362T347	7015.81	9264.57	14307	10393.4	13401.9	13233.8	12135.4	8041.03	15070.6	9894.6	12747.2	9195.78	10828.7	9027.01	9555.41	9568.29	12587.5	11576.3	10135	10529.6	8352.8	11190.1	6251.77	9115.03	8551.71
M188T97	5935.37	11904.6	6268.77	14392.7	5528.76	12760.6	13767.7	13672.3	13744.7	15087.7	8561.99	10333.3	6666.72	5059.17	13161.9	6784.31	15613.1	10408.2	10038.5	11982.4	7126.64	8229.59	8598.17	4533.45	6479.36
M452T123	12606.2	10663.3	7315.64	11569.2	13312.1	5872.31	8941.79	8813.21	16770.4	11070.4	16759.8	3518.08	9558.04	10013	4146.49	5377.77	11371.8	16585.3	12689.1	14059.8	12671.4	9364.66	11981.3	9916.85	8913.56
M195T35	9360.72	11847.2	12382.4	15348	13389.3	11119.8	10237.1	7186.09	13527.4	5464.19	10511.9	6423.48	5929.64	6676.62	9316.13	7644.86	12044.5	10203.6	10623.6	6636.03	10978.4	9424.25	11213.5	11114.9	8243.92
M99T334	10947.3	13163.1	11373.6	9451.15	9681.92	8096.07	9051.14	10979.1	19888.5	14248.5	19542.9	6756.22	10935	7821.85	12673.1	7758.59	8642.47	10385.7	7638.46	6771.23	4497.79	11923.4	8968.23	15151.4	7155.99
M855T57	14577.1	9895.13	16310.9	11952.6	7040.14	13532.4	13359.8	9467.75	13937	2621.41	12431.5	34290	15754.9	23135.2	22422.7	8805.96	7552.8	6479.14	5068.43	14094.9	2432.44	12349.7	8155.78	13307.4	9453.81
M985T42	4800.52	21465	20899.3	10883	9881.57	6599.58	17935.1	8708.98	8491.36	4003.45	16329.6	4716.96	4548.87	17184.4	11925.2	6225.88	4969.59	13041.5	7071.37	18081.1	5076.73	5665.22	4881.2	18101.1	7239.18
M562T192	10951.3	10565.1	12540.9	14921.6	15430	11796.4	7049.07	4845.17	13321.9	15570.7	16082.5	11431.3	12093.8	7376.02	6262.75	11522.2	12423.3	12737.9	10538	11659.6	12378.5	12067.1	1650.62	7567.9	10590.6
M321T255	5874.94	13975.7	14382.1	18711.4	13000.9	12245.8	5176.29	2738.69	10413.8	11639.5	15447.8	8346.43	10666.5	18572.9	11668.2	11446.4	5375.39	12774.9	16308.2	3680.39	19697.1	18810	9219.01	10084.3	8594.83
M187T496	10036	8752.22	10008.1	8460.83	13366.5	11189.2	14859.9	9024.22	10681.8	13886	24998.3	19080	15882.4	8674.78	11855.8	1198.77	6981.95	5465.65	4465.41	18754.9	2834.91	17904.9	2559.2	10082.4	4797.49
M113T276	12073.7	5346.02	8078.63	11550.5	18855.5	18264.5	6489.37	20430.5	18371.3	18774.2	7240.85	10967.2	6038.87	11565.4	5144.17	8100.11	9714.29	4557.4	9817.65	6413.94	7125.25	6595.02	10835.9	19470.7	14458.9
M113T231	14010.3	9366.09	14307.9	8274.28	13054.5	8704.5	13729.3	9012.75	7669.62	19442.9	17291.7	5552.42	12747.5	8927.77	13824.4	10777.9	7453.31	7447.3	8480.33	6609.19	15003.7	8309.84	17717	8110.47	13371.3
M595T191	10348.2	10025.1	8426.97	11428.2	8515.92	7470.26	9037.73	14020.7	6817.85	14684.5	6243.58	8990.51	9189.01	12803.9	11894.7	12662.3	9035.79	11333.9	19661.4	10764.7	14716.5	9632.36	13437.7	10491.1	10103
M327T52	8589.82	8700.67	8908.19	14408.9	16822.9	8833.3	7997.32	12065.3	14577.7	11304.4	9692.78	17795.8	15343.9	12300.2	8264.26	10834.7	9595.85	8896.33	12659.2	9388.28	8618.46	19161.7	9362.94	6201.38	9040.92
M204T113	9728.56	9017.88	6473.57	13087.2	10065.5	10120.1	6649.44	22857.2	23577.6	1137.87	1289.01	8392.11	9040.63	1219.82	1362.61	1675.75	7188.83	15012	5711.87	13588.1	17376.4	2087.78	20150.9	1119.06	1189
M225T244	739.267	2582.58	2154.1	1979.11	56474	2634.8	1083.66	1604.31	668.992	14283.2	1363.11	9455.33	1583.98	9379.43	16676.4	6971.05	2230.74	2772.53	2496.5	25477	1645.65	21643	43571.6	1156.95	9833.76
M175T51	4609.15	12821.4	7814.73	9192.37	8492.19	9601.49	8828.44	8517.24	6814.43	10914.7	33028.5	5831.78	7958.9	9060.29	10332.3	10501.3	9450.62	10705.2	13732.6	17019.8	6216.74	16441.2	5579.9	15147.8	17477
M141T502	7788.29	7584.13	1296.4	8760.67	7872.98	7325.08	45752.2	8133.11	8294.18	26689.3	7760.53	16092.1	8155.36	7284.5	6049.72	8408.4	8753.62	8742.95	7534.1	7487.7	8110.65	20700.7	17123	7629.08	4606.68
M229T86	10801.3	6295.59	7210.08	7487.36	13956.5	7791.14	8351.95	5631.89	8675.23	3096.95	6660.73	6695.35	6887.43	4505.45	9272.64	5111.99	4951.42	6773.8	6488.37	12309.7	2660.04	34939.4	5894.88	13332.7	8687.85
M265T4	12267.2	4171.22	12472.2	12199.2	12134.5	12440.3	9442.22	11711.7	7472.84	13768.3	8464.94	12204.3	12363.9	11376.4	12115.3	12322.3	10836.4	10652.5	11899.2	12232.2	11220.6	10391.5	10797.2	9841.26	4954.56
M219T263	1288.07	1706.52	1732.27	2175.09	1843.33	17798.5	17315.3	17655.6	24486	2415.15	2248.73	1055.09	1117.6	2401.36	1793.38	939.718	13874	17340.3	13712.2	2221.8	15537.3	1804.54	1548.95	17123.5	12055.8
M277T364	14708.6	14163	7149.61	6417.82	6003.04	7305	3877.6	18471.3	8951.02	18566.5	7065.12	17480.3	15048.4	15437.9	13744.5	17675.9	16699.4	16225	8276.23	3406.34	14599.4	3143.27	15480.4	7493.16	7072.12
M365T116	19137.4	23486.5	17723	6848.83	7161.45	15339.6	5754.88	9467.16	6947.66	7164.92	20732	14374.8	17941.9	17625.2	22286.6	23341.4	16474.7	9461.14	8077.02	8174.76	6555.58	8464.66	7083.08	5686.74	9994.19
M571T193	13752.9	13236	12223.5	9982.96	9039.39	7997.86	8363.8	10753.4	7089.9	15279.8	6666.41	13340.3	12571.2	15776.6	11645.8	11366.7	9168.03	13615.2	13758.2	9982.08	14709.9	9275.14	12256.6	12262.2	6724.71
M99T308	9740.14	16440.3	8678.25	10464.4	9563.2	9885.78	9434.04	13131.6	9602.79	10459.1	9641.65	10025.2	10085	15520.3	9047.44	6534.11	12051.3	10353.4	9832.65	12078.8	10383.9	8572.98	9945.62	9251.96	12209.3
M540T114	18544	11784.3	12855.5	15475.7	11426.1	8231.8	10204	13896	15801	581.864	457.549	13693.3	4822.69	709.976	678.404	535.856	11773.2	8923.22	6806.15	11409.8	16877.1	1107.06	13147.3	450.572	448.781
M343T404	5144.39	5598.55	4074.62	19615	15570.1	7235.49	14287.7	14389.3	3060.31	995.718	9294.56	2915.67	4343.14	8285.33	24593.6	6251.43	6113.55	15062.8	6025.77	14769.2	10620.8	10382.8	4970.75	17413.2	8824.94
M289T116	10873.3	23445.8	6101.12	7618.84	5623.51	8639.85	4939.33	1476.61	18028.8	5635.16	13073.7	12419.8	11080.1	26848.7	27871.4	17913.5	17779.2	7881.63	21577.7	11525.1	6001.76	9634.08	7591.86	16896	5171.08
M239T210	14589.3	12841.7	11253.2	9583.5	9077.49	9433.02	10011.3	10432.8	11047.3	9813.55	10392.8	5774.38	7141.22	7858.77	7413.55	1844.66	5353.7	10942	7546.38	5992.16	5848.59	5814.7	20745.5	9685.6	15520.3
M130T94	2241.63	31957.3	1859.9	2053.7	2112.59	2105.81	26461	2150.6	1807.54	7701.15	1421.44	14289.9	1866.27	2235.62	2397.56	2114.81	2069.05	4104.68	4891.89	42552.4	2353.51	32694.9	5756.64	2064.68	1165.57
M938T32	12268.5	12092.4	14101.9	11639.3	3665.07	9075.24	10835.9	13113.3	8240.8	10746.6	9874.22	17223.1	9535.91	18473.7	15831.6	21359	11808.6	10996.6	9410.23	15412.5	6535.36	10897.9	9718.95	10426.6	12222.2
M718T70	13076.9	11281.3	13338.7	9515.66	7162.1	9935.81	11200.5	11911.7	9749.74	3089.32	15841.1	31541	18839.5	12328.6	25637.5	9159.43	7210.68	6451.79	4425.73	25962.1	2751.47	11760.8	10399.7	9824.45	7858.59
M377T326	6706.89	9739.61	9059.97	12042.4	10673.7	11467.4	11708.3	9187.35	7887.07	12369.9	19115.5	9403.89	10373	11206.1	9809.69	2281.37	13398.9	13055.1	10751.1	8504.74	7982.55	6752.88	6379.36	15718.3	13632.7
M325T389	5085.33	9880.7	12416.1	13386.5	10203.4	11484.7	8544.39	7164.57	10611.1	6069.37	6174.98	8393.11	5429.04	6221.81	9313.4	11521.1	9937.51	9213.27	8843.28	18923.8	6446.33	33464.7	5800.98	4653.95	2050.55
M209T50	14716.8	9446.79	9745.18	6525.86	8682.19	4903.16	11579.7	6265.31	8650.85	4448.39	12710.2	11544.3	13135	14948.9	11797.7	14987.8	3843.27	8955.79	8331.15	22181.7	3007.09	24735	7830.44	7787.11	4642.49
M697T175	10144	15554.5	5910.54	13126	13793.3	7323.09	8252.48	5787.7	13831.4	8599.55	10281.5	11396	7098.74	5585.88	7719.13	6474.96	8103.13	8880.65	9823.42	9781.97	8521.63	8168.38	18640.6	8214.45	8267.95
M741T333	13242.2	2073.64	12431.3	10808.7	11346.4	8317.6	14886.9	14353.9	13593.7	533.215	2987.06	3235.98	13716.6	13448.1	17181.2	6755.45	18346.8	7349.9	6620.87	10112.3	5924.79	3358.62	4006.77	3163.6	8244.18
M499T170	5428.33	7054.09	10736.6	9101.39	9304.52	12261	9960.55	11850.1	11955.7	15045.8	13229.1	8010.65	12130	11687.5	9753.95	13913.4	9769.65	10916	10711.1	10281.8	10294.5	10459.4	11756.1	8699.39	12248.9
M245T34_1	9583	13622.5	10620.3	8912.76	8774.65	10444.1	7965.87	8224.73	9470.38	9687.83	13230.1	5604.55	10580.2	7302.33	8757.44	9145.09	11665.3	9896	9870.93	7592.1	10639.5	8711.34	13381.2	13362.3	11682.4
M335T47	7876.41	12493.8	7805.55	13597.9	7606.71	9147.09	14388.5	12507.4	13535.4	2405.57	8170.23	3661.33	3577.11	13130.7	9972.71	6099.93	14248.2	11742.8	5032.06	9860.9	4741.3	6306.4	5735.59	15433.8	11021.6
M265T79	9801.62	16407.1	9649.57	11816.3	10180.4	8077.12	8049.73	8464.87	9095.46	16244.5	12210.5	11749.8	11162.1	8999.9	14730.7	11122.6	11594.6	15349.2	10900.4	9892.62	10880.6	7747.11	11049.2	9138.84	8337.43
M264T346	6764.98	8703.34	13052.4	9633.12	12806.9	11617.6	11092.7	7007.97	13779.4	9063.79	12198.6	8385.7	10311.2	7791.57	9420.91	8854.41	11921.2	10390.9	9713.75	9735.39	7960.57	10550.7	5750.22	9146.29	7673.38
M85T358	10145.8	11279.1	9292.71	8171.27	7919.46	9651.59	9901.85	10088.5	13468.6	12923.6	14747.1	11422.8	10496.6	10042.9	10294.5	12437.2	9613.5	12000.7	10494.6	7660.35	8962.66	7984.63	11195.7	10096	11636
M195T20	10350.8	10344.1	9197.54	10646	11015.3	3769.9	13151.6	10070.1	10985.7	9530.73	10949.6	9119.24	11145.2	9875.3	9525.57	10773.6	9906.61	10919.1	10354.7	7496.4	11525.8	9820.39	10536.2	9221.39	9931.27
M250T175	14635.3	17976.3	10074.2	8658.27	9625.13	5272.86	5634.87	4461.82	10250.5	3262.77	17667.8	40298.8	7986.38	7662.14	19065	6204.68	4244.04	19651	11326.3	14578.2	732.192	10890.1	8905.87	18493.3	5908.19
M376T114	9857.37	13135.1	4604.72	12273.2	6860.22	9597.15	11522.7	26044.4	4973.63	4613.54	3276.81	3597.08	15921	11297.4	5103.74	8047.24	5663.82	13660	10949.4	4941.75	4231.76	7211.73	15905.7	9710.42	11440.3
M551T305	15992.8	13006.1	17793.1	13746.1	9320.01	9538.83	3172.92	3787.24	6860.25	16113.7	15281.2	8472.48	14563.3	20782.9	12581.4	11362	8032.43	10634.7	6631.75	13680.2	6462.39	15528.7	18488.4	3328.93	3759.16
M226T78	9154.06	9602.05	8211.44	8718.62	11698.5	10028.6	8422.88	8473.51	6218.09	9571.01	10373.8	7781.01	14978.2	7597.11	13983.5	10894.7	12053.3	9490.73	15134.9	9088.43	8758.92	9204.64	16965.8	6932.33	8908.99
M244T254	9374.13	10889.2	8776.78	9106.86	10035.2	9750.98	11325	11692	12983.9	11306.9	14379.3	8652.63	13827.1	6644.47	9390.07	9571.08	8718.89	9525.81	7799.55	7848.12	8200.27	7980.01	5463.94	11162.2	12959.5
M259T34	11152.1	9917.88	12115.2	8803.3	9645.28	10758.8	9976.62	7694.04	12643.1	6401.43	15139.2	7151.32	9481.99	9130.69	10530.3	10527.1	7357.34	9852.77	9225.46	9356.61	6444.98	9643.11	9937.28	10293	12178.6
M145T258	7915.93	11794.2	11838	10154.2	13170.3	10047	9314.93	7454.99	13853.6	7709.1	8264.48	14686.1	13006.7	8507.15	10607.3	7772.4	12342.8	9761.7	9138.08	12703.9	8990.05	11371.4	7615.74	6300.32	3630.82
M581T234	6599.45	11974.7	14151.2	12039.5	7531.83	10048.1	3876.93	3061.9	4556.99	10540.6	12289	3593.15	6080.05	13672.7	10813.8	3764.68	7799.18	7674.9	9386.62	6220.02	13420.1	16674.6	29540	7670.02	6380.66
M163T21	10939.5	9689.19	12865.1	10900.4	7659.48	5881.18	5674.21	10788.3	11913.7	10451.2	12071.2	7625.08	12532.9	7572.31	6170.24	9714.4	10084.1	12972.7	12978.5	9565.47	8526.6	3422.21	11096.3	11112.3	11520
M743T38	9943.93	9602.2	10395.3	10458	10516.5	8968.17	9729.85	6191.71	9842.83	9137.18	8774.02	7076.6	7961.17	8189.93	8936.33	9917.76	9111.57	10966.4	12430.9	9772.15	9775.28	9569.39	10776.5	9222.82	8692.04
M856T182	8305.69	10771.1	8431.23	9512.78	8298.43	7882.94	12477.4	8081.17	10432.9	15389.9	7933.4	7099.42	8955.24	8699.56	8663.93	11958.1	13906.1	10465.7	12003.6	12150.4	13524.3	8860.47	2393.54	8771.56	11421.9
M353T38	6360.32	13717.4	11049.8	14405.9	12866.5	11606.9	8502.54	8966.29	7115.88	6228.19	4981.58	3829.95	3411.6	5566.94	4640.93	4767.64	14341.5	10673.9	9036.6	5761	11450.2	5351.45	14411.8	4806.39	6967.98
M142T113	14496.4	11655.4	11035.5	16693.5	14878.2	4570.82	5322.86	15402.9	16605.5	840.347	671.079	6235.31	7277.22	779.595	1086.09	902.352	9788.35	10509.6	8748.77	4491.13	12324.5	1168.08	14755.8	937.1	593.908
M273T5	9860.07	9267.84	10185.1	10137.9	10383.4	10340.5	10181.3	9534.03	10114.3	12000.8	9995.32	11488	10754.1	9879.14	10204.6	10035.2	10055.9	10600.8	9955.77	10477.8	9636.89	7232.39	4385.58	9533.54	9737.26
M831T596	8322.42	7867.87	31456.8	6283.73	3532.35	6328.85	3586.49	13780.7	18391.7	5356.25	4106.04	12938.6	6203.19	3571.38	38083.6	3220.08	1248.74	2875.23	10176.6	17589.1	1106.17	17819	6417.1	2593.53	2037.32
M801T403	13161.4	12113.7	8425.35	13708.6	11025.9	12492.8	4449.62	4598.72	6497.13	9897.48	12614.4	8585.51	11030	13677.8	13470.1	14516.1	6217.88	10848.2	7192.48	13294.8	3011.87	14756.2	20971.6	2318.53	5602.39
M224T671	11524.8	6918.84	9731.47	8137.76	7341.35	7422.4	6032.74	6524.19	7700.12	20208.7	10681.5	4995.68	5962.34	15818.1	8223.94	7650.69	37610.3	9783.61	9900.56	12336.3	9617.17	10736.3	899.576	6078.25	1506.93
M905T187	13044	9084.36	13774.4	12801.4	7860.63	13003.9	13871.2	7032.37	9744.15	2963.71	4221.33	6689.28	4672.26	6905.04	9293.4	5280.31	7689.4	8928.04	6229.78	10849.3	3092.74	11365.2	8414.68	9685.57	7830.37
M267T36	12072.9	8355.07	8799.9	12073.6	13825.7	9398.85	9437.11	7092.71	12686.7	10154.9	15886.1	4688.01	9130.86	9152.68	9463.09	9599.61	10871.7	7338.54	8183.03	8222.2	9862.77	10544.4	9308.3	8854.33	8886.44
M279T93	7148.89	9167.13	9652.42	6186.89	4650.71	7380.52	8852.93	9090.41	5090.44	17130.7	18256.5	5762.81	11924.2	16930.2	16130.3	18590.4	9305.16	10156.9	10785.9	7186.93	7428.83	15803.5	7329.59	16299.7	15420.8
M532T109	4537.28	16260.1	8782.89	13572.5	14570.9	7901.65	5497.76	2976.95	5498.15	4181.72	2976.32	920.024	1457.47	3359.69	2543.18	1052.98	12116.7	16810	10766.1	5787.74	27248.1	3588.25	12444.5	4570.47	5412.5
M180T83	13735.2	9401.98	9496.82	16145	14926.2	2130.18	8983.96	16585.9	7322.53	1845.75	2148.97	7865.9	7809.25	1977.53	1889.46	1328.14	10477.7	10743.3	8162.89	9482.92	14258.6	3402.94	6311.96	1986.6	1717.19
M156T273	9705.9	9354.9	10469.1	11195.2	9698.71	8772.79	9704.23	9319.81	10813.7	10078.1	10343.9	10463.6	10408.7	10207.3	8482.16	9956.13	10042.2	9302.6	9391.4	8495.58	9249.55	8037.87	9075.61	8986.17	9248.95
M119T52	6625.04	7430.58	9004.7	11281.4	9411.26	8480.91	7710.98	8862.8	11324	4413.25	16320.8	20014.4	18679.4	11957.1	14541.4	8375.91	8750.58	12693.3	5765.6	13915.4	2540	7723.72	9808.8	11070	8223.88
M231T215	10728.9	3886.92	10464.3	9453.53	11382.8	5296.9	9583.73	11944.5	11603.3	3747.44	2417.81	2284.25	3078.42	11993.7	7131.49	7382.57	8629.29	8392.09	7389.93	9056.57	9348.17	11211.9	13610.2	8331.32	2785.15
M346T222	10200.2	7830.93	8095.12	11620.2	13355.2	8993.97	11349.1	10815.9	9718.5	3326.71	4178.45	4292.65	5429.21	5148.7	6519.37	2796.49	18310.7	7855.55	6612.49	7326.65	6442.84	6351.75	11668.6	7032.12	8409.92
M960T42	7935.58	10885.1	8434.61	9445.13	9784.67	9092.19	8418.14	8836.07	9737.64	20961.4	7784.05	7588.48	5554.14	8861.53	7473.88	8179.84	11362.6	11364.1	11594.2	9412.82	13277.8	7025.7	9660.42	8513.76	7297.68
M460T317	11537.9	9585.63	9468.7	17107.9	13171.2	4642.39	6390.79	12005.2	15715	237.331	211.702	8435.59	4288.85	278.102	213.966	256.264	9654.42	10259.6	7822.25	10241.7	12701.9	257.241	12596.6	334.201	266.586
M127T113	10393	8064.27	7033.89	21364.5	8571.97	5680.17	6324.49	11010.2	12391.5	588.149	473.395	8172.9	8420.83	860.762	937.427	743.259	12226.9	7670.91	5548.36	11939	15183.9	1083.5	17621.8	736.068	770.425
M192T44	7857.84	9483.08	9703.19	9968.11	13907.2	9241.72	8215.44	8100.04	11630	8438.98	13407.7	9422.83	7933.6	7532.91	8991.87	9999.88	8214.67	9679.32	9635.05	9013.14	7511.44	8146.51	10182	8371.83	8503.98
M744T81	11939.3	9433.62	11260.2	9526.46	7816.91	8887.57	8536.8	6306.87	9874.71	6711.11	8773.67	5154.21	6953.79	8896.49	7627.53	7604.24	8252.86	10576.8	15731.8	10363.6	11010.3	7864.38	9811.18	7415.96	6150.49
M289T363	498.963	2709.75	16707.3	16595.9	15296.6	25950	21659	501.571	7127.75	476.917	493.993	825.2	1475.95	517.564	6290.55	490.575	512.715	637.627	1117.77	29355.6	460.019	41722.4	601.174	453.434	457.413
M935T94	11058	16466.3	11001.4	5142.72	5260.24	6577.23	8081.29	8236.11	6573.8	9765.92	5895.34	6090.69	6171.6	32079.4	13468.6	6977.8	9811.75	15083.1	7492	6506.49	23751	4954.35	7796.55	7862.6	16422.8
M727T200_2	8670.36	8917.65	11809.8	10017.4	9216.21	9846.36	7755.33	8991.46	10412.6	8708.39	10467.4	16567.1	17868	8851.74	13256.1	9956.8	7155.45	11858.7	9478.3	11759.2	3385.45	8928.54	9523.6	9587.28	10012.9
M211T106	8207.48	8012.7	10007.8	6847.94	7874.65	6768.69	9916.95	4207.97	8204.78	2943.56	5647.2	7099.2	16210	11474.4	36061.8	8565.9	3861.74	9731.11	6414.67	16482.9	361.318	31900.8	5891.03	11142.1	6346.47
M725T200	8873.94	11097.1	8667.34	9783.07	9754.53	9822.98	7992.28	8921.41	10145.3	10568	7941.16	6840.44	6150.45	8651.87	7562.77	11725.9	11672	9682.5	9730.97	9463.29	9727.61	7543.32	14248.7	6654.75	8315.39
M165T33	9783.06	7983.92	10075.3	9593.61	10273.1	10892.5	8933.71	7257.3	9771.24	8044.69	12581.7	10390.5	10300.8	7635.68	9477.78	9184.36	7656.87	9804.39	8916.99	8556.18	5009.68	10936.1	9432.28	9774.26	10106.6
M474T691	5504.95	11893.8	1193.2	17052.8	8370.22	15283.2	8421.1	6873.89	9123.66	7921.14	1107.38	26307	7234.03	12193.9	1103.74	19160.3	10950.3	10411.9	12708.6	7494.47	8837.67	7682.94	6716.23	5892.66	7189.79
M289T37	9628.2	11058.8	9348.08	10489.8	11707.2	9139.84	7539.04	7473.09	10742.8	18161.3	12114.3	22589.3	14862.4	8789.2	11300.9	8830.36	8101.34	8106.51	8029.08	9356.98	5919.18	10690.3	7462.23	9174.29	8650
M175T66	6531.87	6138.96	8180.22	7648.22	5106.98	10234.5	9667	6109.99	5952.61	4408.1	16589.7	5534.59	11158.7	17228.4	10476.8	10195.6	13659.7	7648.37	6141.7	25735.3	4136	19907.7	2911.25	10133.8	7305.85
M274T42	4430.83	6298.9	6289.08	8774.08	10984.9	8385.84	5519.89	10137.1	4897.54	2091.08	13232.1	2205.41	4784.6	88507.2	5290.95	5346.98	4741.59	16875.1	10459.4	4909.83	4396.2	4956	8202.37	4729.81	25328.1
M285T44	9633.71	10485.1	8795.42	8335.03	9754.74	7568.52	6432.91	8754.06	10149.8	4551.02	8083.54	6359.98	7058.03	7127.27	8803.91	7719.32	5643.74	12194.5	11698.7	10150.6	4052.06	13254.3	8872.57	9211.17	7381.95
M248T413	3656.9	12268.6	6262.77	3244.42	941.928	1800.32	3499.15	1046.66	997.952	7354.4	26749	2648.91	2912.43	6365.46	3627.66	925.689	977.41	1235.34	6453.66	15861.6	87142	8906.58	952.596	1542.48	12679.9
M144T369	8451.29	9918.64	10501.4	8394.18	9699.9	9324.9	10602.3	10158.5	9210.63	10966.2	8572.9	5771.59	6857.74	10161.9	7042.83	11164.8	11877.5	7678.72	8595.35	10023.3	8496.23	6595.43	10152.3	9085.86	6548.14
M179T386	18972.8	17769.4	8525.65	11153.8	12021.8	6411.76	7721.48	1601.24	14669.9	17905	19020	14313.9	12363.2	5096.77	9239.24	3335.58	2521.46	9037.52	7364.85	7427.9	2754.53	2988.58	6280	13835.8	4521.27
M139T360	1514.3	715.333	359.795	552.257	10896.5	22175.3	21161	811.756	33397.7	996.973	23702.6	12515.3	760.189	788.864	8396.48	835.758	788.998	17391.2	17689.5	14445.1	943.365	380.388	691.735	19155.4	837.008
M294T351	9233.79	9214	10495.8	8075.31	10903	9032.55	8783.76	7393.64	9815.83	5901.96	8915.34	7193.5	9272.32	5910.82	7863.95	5869.34	9257.48	8179.92	6632.67	7586.11	6410.5	10147.3	8172.96	9518.61	8039.87
M383T34	9000.92	8425.1	8007.13	9216.92	10469.7	9461.6	7943.12	6948.74	9790.32	7266.65	10290.6	6404.24	7972.17	9318.99	6702.03	7187.45	10436.3	9456.95	8791.11	7717.71	7270.63	7571.54	9342.17	8013.11	8852.12
M150T54	7432.43	9720.6	9791.69	7523.18	4998.31	7687.38	10347.6	10516	10614.6	11305.3	4955.65	2687.98	4298.94	8434.64	6536.91	8767.12	7758.28	6297.87	7123.21	7859.08	17616.1	7336.01	9032.9	8988.3	8166.17
M295T142	6375.59	11093.6	8707.36	9248.05	7889.75	7461.7	6466.9	9377.43	9951.46	9224.45	12059.5	18509.3	21527.2	7307.76	11097	9969.47	9199.77	9632.64	8550.16	16362.5	7937.04	7275.94	8609.56	8394.68	5911.08
M241T335	8298.52	7720.33	10486.1	8883.51	10437	6661.03	8540.58	11469.5	8974.48	7595.01	7607.98	7960.07	6096.91	7033.11	7066.8	7828.75	8128.69	9252.75	6960.63	7412.04	9067.49	9116.81	13049.2	7782.29	8916.83
M72T277	5635.41	9196.95	13359.7	5295.58	17767.9	5084.16	5207.28	4003.69	16717.9	7963.51	8964.81	10731.9	13369.2	4385.98	17482.3	11096.2	19473	4455.17	5681.02	13326.8	21953.6	4483.37	6948.43	5078.64	4163.83
M140T195	6948.72	7282.27	13283.5	9141.47	11387.8	10006.9	7436.28	7245.89	9592.15	8386.7	10596.7	4620.36	7125.32	8502.51	6630.64	9430.05	11508.9	12201.7	7158.35	9229.53	5033.39	8235.66	7619.26	8858.2	11162
M203T302	6361.65	8408.58	8706.01	13623.1	8028.39	13488.1	3716.28	12464.2	8777.29	12691.5	9537.75	9822.1	8638.88	6404.83	7552.43	6776.56	15116.8	4866.82	7182.14	8692.72	11164.2	8055.46	11851.1	5188.23	7229.37
M843T128	8153.04	8399.37	9893.15	10700.7	4276.36	4661.79	6302.38	13703.6	4860.46	15584.2	4993.04	6454.94	10379.1	23609.8	12443.6	14744.9	7496.02	12495.5	7653.9	17329.8	15116.1	7168.78	7740.55	9530.14	13202
M263T237	8030.06	6860.61	8247.32	9674.17	7196.98	7139.54	7466.74	4311.34	8997.17	7464.64	8053.97	18010.8	5279.7	8361.66	7652.79	6287.55	3335.36	5748.81	5507.94	13367.8	3880.78	33369.3	5476.02	7184.31	5029.05
M365T390	810.259	13485.5	611.068	20799.8	20297.3	770.117	794.71	14133.3	680.563	639.082	710.257	16664.8	776.638	8729.47	12214.3	946.791	518.783	1369.3	1355.16	31970.9	1128.03	61018.9	1544.49	1319.45	1122.55
M573T39	10169.3	8557.55	8942.46	9131.51	8888.69	6530.57	6619.53	7527.53	5901.6	11322.7	1034.86	5681.57	11244.2	10879.4	11412.3	9515.02	8905.52	8245.81	9018.89	13101.8	12100.4	7442.22	9602.29	9571.67	10006.5
M697T189	9553.55	12582.4	11865.1	9360.31	7344.1	7546.23	8601.2	9062.58	8702.88	8317.69	8211.7	12196.5	10367.3	10293.3	13979.8	8920.74	6478.46	10249.6	10452.6	8638.83	9931.94	9456.58	6634.81	9285.48	6418.7
M257T35	8939.89	10874.9	7684.38	7420.99	10419.1	8066.23	7091.8	9052.75	9784.03	10290	11001.2	14251.6	11770.5	7824.74	9948.29	9340.57	8108.79	8117.44	8430.99	9383.86	5880.56	11429	8051.16	9005.91	8065.1
M323T114	8258.54	17060.6	8962.32	5816.81	6735.72	8043.43	6714.82	8120.32	16680.7	6840.27	6256.47	6138.74	7530.08	8937.75	13945.4	10113	9625.51	15676.4	8997.43	7765.37	6248.06	7480.25	4524.13	7690.83	6684.88
M774T85	14219.2	9310.3	5493.87	7396.02	5357.69	8342.21	10232.2	7852.01	7630.31	3279.11	9083.46	9907.16	10212.2	13360.3	12546.7	7509.52	6426.54	7063.1	4889.04	16359	2085.17	15633.8	8691.08	8324.13	10531.7
M317T35_2	7859.05	7881.11	8053.72	9419.14	8932.09	8937.32	8264.8	7796.58	8670.65	6910.07	8783.4	8652.18	8556.75	6672.39	8202.97	7050.33	9025.39	9830.86	9599.19	8195.95	6432.26	8961.29	7787.28	7999.7	9148.01
M609T171	4348.05	5930.18	9322.7	6941.26	7302.58	10944.2	8870.32	9593.39	9727.29	13968.3	11967.7	6386.62	9669.59	9720.52	8052.92	13351.4	8436.57	9372.67	10218.6	8200.81	9136.99	8830.91	9216.01	9287.96	10881.6
M629T37_2	9049.98	7648.03	9045.73	11009.6	14129.9	9349.58	9449.46	7417.57	7873.08	8061.31	7481.18	6228.24	6814.44	6626.79	6278.28	6651.86	11055.8	9375.85	8326.45	5823.27	9597.58	7128.69	8133.12	6589.86	7286.47
M254T272	9330.62	7729.57	10050.8	7798.34	9512.96	7719.18	9054.76	12320.8	11488.8	6942.76	11679.7	8611.91	11850.6	5769.5	10267.6	4619.62	6355.05	8330.37	5073.47	4493.59	6944.38	6309.3	7294.97	10306.3	10289.8
M284T83	2847.92	12212.4	11036.2	5721.19	4303.15	8584.97	9115.64	18101.8	18280.6	627.639	944.28	10950.2	6678.07	660.522	718.557	597.915	11441.8	10308.7	8549.62	8953.43	17516.2	752.431	15046.3	716.318	770.713
M173T299	7288.84	4188.81	10440.2	8605.47	6461.3	8852.9	5644.63	16113.7	9566.07	3098.84	2425.32	6551.59	14149.6	4963.36	9623.04	3701.11	3608.16	4944.17	3102.82	6224.01	2430.44	9262.99	16774	6459.46	23635.3
M798T47	9330.02	8373.55	11561.9	10108.7	6616.89	8508.87	9006.41	8624.44	8800.55	10157	5077.52	7869.96	5097.52	10310.5	8083.37	8514.18	10992.4	9138.04	8084.36	8438.88	6028.25	8551.08	7875.03	9103.51	8111.9
M125T244	6674.5	9046.24	9394.88	13212.8	9280.63	10622.6	9872.62	6228.04	9561.83	7173.21	12325.9	8230.29	6997.16	6960.68	6004.3	1116.47	6590.2	9045.71	7246.7	7319.16	8226.71	6124.27	5353.27	9638.96	8123.79
M279T293	8520.09	9279.36	13123.4	6497.04	10264.8	10784.1	5696.82	3045.51	12358	9470.38	8393.76	11436.3	10939.8	7953.43	9325.16	8421.05	6464.06	11029.6	8857.47	9516.31	8461.6	8333.55	8690.02	4103.19	5757.62
M86T262	9432.34	6857.38	4688.33	5936.98	6392.76	5436.14	8776.77	14609.8	8868.59	6984.92	6047.01	5272.5	5877.6	4919.11	4561.13	9322.96	4858.62	8233.55	6403.32	3948.92	12564.5	4792.49	12834.6	14865.4	19132.4
M292T250	10279.3	4629.99	7314.36	4502.21	10502.4	6059.85	9465.88	7436.32	10127.5	6298.07	4014.18	4958.41	7901.17	12373.5	5408.59	6797.3	8599.03	8631.01	9201.14	15177.3	9218.98	7741.52	8354.65	13374.4	5699.5
M985T166	14476	8017.37	10100.2	7833.36	9196.06	8807.85	8669.02	7372.78	12285	2457.85	8420.28	10034.8	4547.2	12112.5	13751.5	8972.61	7453.65	5912.4	5003.34	12702.7	2494.22	10046	6595.22	9749.79	5978.69
M404T38	15004.6	7682.35	7492.32	7948.7	8583.67	5913.35	11300.5	14360.5	14941.2	6880.35	6250.73	7289.77	6367.2	11449.4	9903.04	11464.9	6225.86	5806.42	829.775	5355.04	13153.6	10962.2	10219.4	1073.74	7224.34
M543T313	7350.84	6947.24	8623.55	9161.25	7133.01	8463.59	8529.17	7043.74	10288.2	6477.52	28999.9	7525.83	8243.38	13668.5	8632.75	6459.57	7775.61	6095.15	5321.57	8764.94	3568.82	22003.7	5103.4	7768.16	6755.43
M128T210	7153.61	8959.68	7082.69	10568.2	7834.89	8055.38	11021.9	8392.05	6781.01	11883.9	17159.4	6856.23	11590.1	9504.7	10916.3	11080.1	10381.1	9224.78	9338.55	9660.68	8757.42	10501.5	863.382	9943.34	9119.57
M248T142	12422.3	8393.21	5587.54	10192.5	7268.91	5511.21	9760.09	5212.13	5277.65	2845.39	6888.14	3315.05	2413.64	13197.4	7890.87	5387.43	1247.18	10216.2	5068.57	11342.8	1472.56	18768	17789.6	8952.68	13686.7
M80T59	9624.65	9653.69	8429.43	8358.28	6365.29	7631.79	9783.64	7232.31	6997.6	5794.87	7202.76	10144.2	6748.98	12071.4	7140.46	6325.93	8377.57	6765.01	6128.87	12431.2	3573.57	10276.6	8403.21	10795.7	6318.42
M138T19	3399.27	10064	4656.65	9739.58	9555.63	9405.47	7141.44	8255.54	10252.1	6678.78	6960.72	3925.95	9293.38	9382.33	9125.93	6081.1	8806.45	9934.75	7973.71	9437.7	9483.09	8772.88	9476.4	5597.41	8609.01
M536T30	8568.67	5828.13	8902.62	8152.14	8444.58	7117.54	9374.46	8463.28	8977.99	6728.69	9083.71	3706.45	5221.13	7560.69	4366.93	9135.34	4444.07	10118.1	12105.1	8943.46	10869.9	8280.19	8539.45	9053.18	7894.95
M734T79	5170.56	8449.94	10809.7	8670.01	6606.95	10416.6	9352.16	8178.75	11191.6	3599.77	5340.07	9237.38	14431	9367.05	13102.9	6691.15	7353.23	6896.2	5031.97	13615.5	2020.25	9864.1	7997.61	8587.43	7834.76
M300T49	8395.21	8510.74	7530.12	8761.86	8966.97	7607.91	9001.95	8755.14	12168.1	9976.52	10279.9	9133.85	8398.74	12251.1	8262.91	14821.8	7625.36	8527.5	9007.44	8644.09	8673.88	7852.64	8149.17	7411.13	7192.06
M292T483_2	3733.28	18492.9	6254.28	21361.5	9916.66	6390.85	2274.41	3320.71	4884.96	3873.03	12135.6	9025.45	11762.4	20065.1	14410.4	9054.75	6085.99	6276.73	5248.96	6587.14	8809.84	11214	21567	5291.21	4342.05
M474T632	2526.97	13069.5	8654.1	6692.94	26653.7	3479.66	8811.18	3039.47	4341.67	2061	5578.51	4632.93	26996.2	26322.1	7510.77	4992.96	4805.04	22459.6	11187.1	5995.83	3901.32	4704.36	17966.6	8498.22	3930.62
M686T352	8010.01	7958.41	10205.6	8075.42	9928.8	8889.35	8349.87	7168.67	9975.6	5370.56	8554.05	6634.16	8821.83	5471.11	6601.51	5775.21	8591.5	7440.81	6406.2	7367.84	6138.19	8173.34	7945.78	9004.26	8112.99
M224T705	10011.9	8295.32	1287.83	10762.7	5644.93	6340.25	10275.5	9119.86	5823.99	6037.39	14812.8	7350.45	7200.57	15797	5371.4	9073.83	10944	10140.5	12878.8	8527.66	10553.1	9481.68	6146.45	11366.1	951.004
M124T278	4695.74	8243.33	5215.64	6843.61	9773.27	13893.6	4443.47	16360.4	3863.67	12605.9	9718.05	4928.44	17071.5	5616.02	7141.13	6122.36	6218.71	13986.1	9289.27	10107.1	16863.3	6519.94	5299.14	13352.3	3976.21
M221T55	8456.39	8460.35	8328.91	8022.4	12114.4	5376.46	7411.77	15441	10685.2	12822.4	7639.29	21443.5	7739.62	5676.68	9422.06	4081.01	5527.52	4504.66	4704.47	5483.93	689.798	5593.61	8194.88	9210.15	5864.14
M366T217_1	7205.18	5318.29	7713.99	7497.07	7862.46	7344.57	7811.1	7919.07	8445.54	3585.89	3140.71	2403.26	4741.07	10294.5	7643.06	10103.5	5594.57	7063.69	7065.66	12021.5	8548.8	7562.75	7732.14	10722.2	6796.65
M475T60	5311.53	7203.11	6889.24	9266.47	12625.8	9022.93	7725.9	5858.13	8689.97	22835.8	11794.6	7969.25	7911.91	5479.7	5318.3	10620.9	9161.11	9121.01	10372	6943.07	10928.9	6006.93	9477.23	6265.79	8486.22
M192T386	6410.78	10170.9	9189.34	6443.76	7934.48	9305.33	6197.61	6338.27	10590.6	8114.68	7907.72	7246.92	4814.86	6874.42	8876.69	7664.72	5411.92	7137.72	3714.97	9771.16	5750.05	10503	4709.21	8201.35	5144.64
M742T101	6889.41	9440.2	8581	11404.9	7041.94	12874.2	13284.1	5844.14	10013.7	2987.53	4775.89	9494.65	8221.33	8393.89	11729	5693.56	7883.18	5307.91	5156.92	6213.9	2907.19	11925	7901.35	6451.53	6362.31
M446T243	11537.6	8463.6	6784.98	15536.6	14162.6	3570.6	6200.98	8162.37	14968.5	614.023	354.606	6995.26	3750.49	818.804	387.608	524.269	6748.9	9610.78	6610.85	3827.74	9996.66	389.56	12012.8	407.843	304.831
M107T94	11994.2	6118.18	9314.06	4746.98	5542.04	3783.17	10853.6	8141.72	7375.56	7332.05	4700.06	4893	6256.43	4868.97	3975.3	10394.4	7984.35	10435.9	10277.6	12817.3	12366.2	4284.92	7796.63	6188.9	10106.5
M660T170	4532.57	6364.32	8355.53	7087.46	7317.5	10391.2	8001.47	8979.2	9802.83	11910.9	10093.4	6105.07	9449.18	8601.87	7077.28	11251.3	7747.02	8449.2	8626.2	8010.83	8618.44	8038.41	9223.65	6922.37	9196.24
M233T35	7861.92	7883.16	8068.04	8726.49	8813.17	8436.48	8185.42	7273.95	8208.35	7986.52	9501.79	10353.9	8695.29	7026.19	8948.14	7424.86	8492.04	8222.42	8623.98	7526.99	6208.23	7943.16	7020.23	7516.7	7715.03
M200T257	5241.83	13275.6	9489.11	10098.8	11719.9	12078.9	9504.59	4532.25	11198.7	3104.59	3984.76	8751.49	11185.2	3855.29	10465.1	3764.89	11038.5	7654.93	6691.53	13650.1	4549.83	12889.9	3655.23	2970.9	1511.13
M249T193	9680.45	4945.36	13068.9	8195.76	9701.63	7271.08	7766.4	6911.71	9030.98	3960.12	2972.08	5965.19	4955.86	9723.87	6279.91	9350.01	7422.92	5965.81	7313.1	9332.52	8370.44	7146.14	8945.35	6491.63	6438.88
M193T379	6523.81	7586.2	7810.69	8339.19	8473.7	8020.04	7673.62	8861.39	4964.31	7189.69	9819	7377.1	9335.17	7187.05	7562.89	8188.37	8496.89	9776.01	8935.47	8343.27	9174.93	5977.85	8289.68	8361.45	8993.04
M1073T158	10399.4	8932.12	8888.84	7275.79	4834.59	6980.73	6985.03	12739.1	7852.23	6818.84	6468.83	5139.71	5280.84	11822.9	8027.02	7159.33	8954.08	8055.83	6758.36	6379.09	7883.06	7848.28	7539.41	11605.6	7534.83
M603T170	3877.7	5543.57	8342.22	6957.1	7237.98	10266	8663.06	9195.18	9163.67	12804	10431.1	5835	9005.52	9382.7	7377.46	11672.8	7885.29	8769.53	8257.6	8098.76	9090.1	8596.46	8634.17	7226.24	9915.22
M333T127	7464.42	6730.96	5704.7	4431.4	10985.4	10475.4	9700.62	7831.1	5941.28	12556.1	2139.92	4705.55	8186.96	18343.9	12058.4	9979.35	8249.32	6703.9	9066.83	9516.42	9735.52	8475.14	11352.3	9682.9	7095.37
M332T80	5992.25	7132.16	8080.62	11229.8	9323.58	6852.54	11994.2	5985.86	5154	7623.01	7726	4810.1	11315.8	10054.5	9303.78	9597.24	8825.07	5892.19	7032.58	10466.5	16488.1	7569.57	5760.43	9180.28	6115.42
M696T192	6938.71	9772.58	9959.26	10167.5	6533.79	8036.45	8414.98	9427.57	7782.86	7707.8	6612.54	10319.7	9176.78	9014.87	11118.6	8082.17	5430.13	10111.7	9781.93	9031.38	9792.58	5784.63	7195.71	8335.82	5318.73
M273T135	1960.81	5567.45	6920.54	4547.17	12627.4	5412.5	8425.1	2380.19	2707.5	697.036	6667.55	1037.91	2410.86	11539.6	2396.69	6281.18	13727.6	7250.09	7224.09	8902.58	27168.7	7089.19	12259.9	7035.81	586.882
M411T296	6466.1	5544.13	10456.5	9900.92	11155.3	10241.4	10150.9	7969.42	10349.3	4496.83	5967.57	9430.71	5788.61	6320.73	17159.5	4628.25	8382.17	5764.41	5852.21	10230.3	4261.71	8016.77	9125.19	4111.32	7340.1
M104T235	5717.82	7870.38	8083.6	9307.95	6739.91	6033.34	6946.64	6906.01	7316.8	27738.3	7577	14373.8	8325.3	7691.21	6475.14	10417.2	12235.1	7944.01	8279.75	7885.6	9094.25	7767.55	11400.8	8005.58	8926.05
M69T374	8241.52	9509.13	8736.88	8517.54	7399.8	7825.73	8404.66	7143.78	10893.6	4710.87	7993.49	6901.85	6393.76	6491.58	6450.68	7809.49	7430.41	8382.38	7358.98	7407.3	6410.1	6306.31	8264.89	9325.72	6248.33
M697T113	8080.17	8911.75	7305.15	7691.29	5781.64	5307.94	6104.14	11464.9	4057.84	11054.2	4898.29	3555.95	9717.38	15237.4	9945.16	11675.8	10730	8024.8	7958.1	8618.81	21847.6	6943.71	9167.55	6097.69	5525.86
M371T100	6243.63	2370.08	10195.3	10081.5	7568.61	11454.2	9500.57	7507.94	6887.75	9358.9	4324.65	693.125	7657.81	19768.4	11545.6	8754.65	2004.54	6644.05	7957.55	14432.7	6233.69	12979.1	15655.8	9615.06	2344.85
M497T170	4297.49	5485.35	8134.58	6953.56	7722.08	10217	7902.96	8730.86	9348.03	11165.5	10028.2	6380.52	8874.64	8566.19	7167.3	11632.9	7967.79	8538.04	7820.26	8381.47	8478.7	7685.16	8558.72	6830.26	8992.76
M1157T354	6134.91	7041.01	7692.89	8558.3	6696.34	9338.14	7770.95	8832.47	10894.9	9314.89	9790.06	8331.18	8660.33	7316.12	6115.73	9417.77	7233.16	8454	7839.37	7546.11	7728.68	5149.34	9422.94	7469.27	8489.51
M392T351	8626.41	8002.82	9218.42	7106.44	9657.58	7947.4	7939.86	6152.97	8885.41	5349.36	7820.69	6521.02	8307.54	5321.23	6936.13	5217.85	7874.27	7201.46	5899.73	6579.47	5810.18	8391.83	7135.3	8838.44	7193.07
M280T389	12620.6	22842.4	3565.13	12998.8	3446.83	2101.55	4703.34	2719.92	8606.75	7708.15	6486.26	854.986	2293.23	1032.2	4274.03	1488.36	1874.81	18561.9	12667.6	1541.27	1632.27	2639.65	15190	9521.16	2934.29
M263T303	7203.63	10222.4	14294.3	11856.8	10299.6	9554.56	1178.05	2542.78	5522.85	9783.18	10464.9	9036.4	7353.28	14608.6	11929	6762.81	4513.91	6193.86	6261.95	11648.8	5867.39	7242.87	13446.6	5001.87	2436.95
M174T123	7284.11	13416.1	12409.1	3143.57	14770.8	4695.57	4006.59	5794.82	14236.3	4658.38	5650.08	6925.22	9943.24	9130.32	11922.8	4036.02	7307.52	3243.42	8721.51	11756	4348.46	9283.53	3632.12	2772.35	3395.05
M657T33	7419.27	7622.33	7024.93	6473.26	8345.43	6529.13	6552.32	14211.3	7715.91	9939.93	6715.21	19205.3	16006	7676.69	9039.2	11497.5	5553.57	6315.74	7222.23	7722.83	7937.6	6051.74	12233.6	4940.42	8237.56
M698T372	6683.96	7763.55	8502.3	7890.3	7520.78	10567.3	8393.52	8686.69	9549.22	13925.5	8212.09	6743.8	6018.4	8606.94	5861.72	10509	9216.8	7193.09	8550.96	8401.05	6442.77	5397.07	13142.5	6517.43	4923.5
M265T621	8713.89	5474.65	14607.6	5663.58	19109.7	5018.54	8099.53	6011.21	7363.43	4389.62	5760.35	4876.97	946.437	7537.46	8034.14	7536.87	15681.2	6194.29	17806.1	3598.66	4969.5	7957.07	4541.5	4627.5	4091.18
M98T675	9448.13	8837.39	9330	8864.28	8067.98	2079.33	7815.6	9096.74	9365.76	9786.23	8848.54	9156.03	9685.04	10560.2	5791.39	9207.34	8703.42	901.197	4996.83	8611.31	6120.88	7796.29	7654.82	8222.81	8818.99
M364T224	9511.04	7532.72	6102.36	4507.73	7573.08	4015.48	3996.25	9054.78	8723.4	6629.75	16290	59300.2	30667.2	9666.63	17809.4	14066.8	3913.58	12330.1	9671	10561.6	2598.97	13528.9	6199	10161.2	10180.3
M311T146	5715.67	6528.1	6186.77	8257.36	6474.86	7328.94	6770.53	8319.48	8833.44	8497.33	7234.39	11374.1	9289.61	6752.84	8808.76	12620.9	5666.51	11240.2	10898.9	7814.35	6418.53	5687.6	4743.81	5354.97	7354.77
M132T211	11397.5	7943.03	7795.45	7030.28	7690.11	4601.36	4619.28	8633.33	10274.7	2039.36	20665.5	17597.3	15436.4	6558.87	14597.6	4068.25	3658.34	5107.28	3750	6677.7	8118.79	7024.38	6456.89	8839.94	4833.46
M965T175	11115.8	9031.34	8992.72	5802.54	10899.2	3218.74	6794.81	4677.38	5323.71	2679.83	9783.47	59636.7	10052.8	11801.4	26842.1	8101.9	13952.9	5339.96	4597.47	13596.1	1925.15	11614.1	6434.37	10047.6	6311.85
M1152T422_3	8651.38	8392.68	7370	6328.01	6988.55	7529.13	8072.92	7368.46	8105.05	6661.44	5831.87	6222.21	8336.49	4689.54	6218.03	5436.2	6109.99	9510.25	8343.54	7267.88	7039.8	7191.15	6659.92	8963.52	8209.03
M832T596	4630.04	8076.97	23397	2492.04	2592.36	2995.52	399.505	16747.2	8555	16843.1	2875.88	5022.51	19173.3	7882.86	13441.7	3541.54	2238.42	5358.28	2995.58	5516.33	1852.3	4687.8	23648.2	1942.74	7530.29
M515T92	5964.69	11143.8	8758.82	15968.9	12346.3	7982.69	9404.26	3880.33	4872.21	2592.37	2149.14	1319.87	1511.2	3561.43	2903.79	2727.79	12500.9	7066.83	5382.43	7604.04	6366.55	4234.33	9261.8	3777.16	5479.49
M348T142	5923.46	6978.78	7139.74	8707.31	6757.91	6813.49	4516.51	7009.09	8738.64	10300	8317.7	7642.04	10290.1	8173.04	11614.1	11498	7545.74	9218.45	8640.08	8122.97	8435.59	9005.73	5293.6	7697.56	4857.36
M103T256	7119.53	7572.98	4015.99	6029.42	8076.04	5610.23	7796.65	10578.7	8550.49	6867.26	7027.38	6441.14	6887.6	5907.69	6072.1	6156.01	5374.91	7118.85	6640.76	5994.96	8939.55	6185.12	7862.65	13324.3	14321.2
M322T260	6836.57	7212.92	6091.39	8619.72	6898.18	6891.23	7020.16	9204.19	9754.93	9540.17	11931.1	10493	9571.2	6685.67	6639.58	7815.06	7693.74	8289.54	7461.09	7411.79	7648.93	6194.79	6051.52	8926.43	10106.7
M109T57	3285.04	5032.12	6444.32	10480	9543.27	10805.4	8313.55	7651.54	8393.26	5053.1	7836.47	11836.1	6511.58	6550.29	4523.2	3450.15	9708.52	7898.02	9378.63	5749.25	6810.2	6799.25	7315.31	4767.38	9387.91
M88T391	6848.39	7209.86	6971.72	14417.8	13868.8	5962.07	6978.74	11349.3	7372.57	4383.83	9312.9	6224.66	5816.28	10675.6	6580.85	7628.69	4838.51	4985.64	4475.88	5163.73	4549.58	10351.7	3369.62	12444.3	3644.96
M72T253	9023.82	6526.94	6527.7	7963.87	7295.77	8496.32	7378.65	7612.19	6839.13	7548.62	9916.39	5786.93	7101.47	7264.53	6897.52	7524.42	7602.89	8630.22	7741.08	9258.1	8098.21	7215.58	5949.54	7086.56	8558.45
M713T152	6555.65	6718.88	8111.05	6415.96	6265.41	8501.77	6969.37	6841.32	9139.91	8795.98	6349.26	7386.8	5236.86	6727.9	7159.57	8972.58	7726.03	8022.28	8325.59	7922.22	8182.99	6481.62	8765.1	6619.2	7588.99
M725T202	7773.23	7646.95	8683.27	7044.77	9107.5	6348.79	6162.68	6869.02	6513.59	1900.76	5159.98	21810.2	16124.5	7766.08	12827.9	8767.2	5496.71	9576.65	7970.93	9224.26	4798.04	8676.96	8660.18	8197.06	6086.73
M373T579_2	8040.21	10150.2	6596.92	31397	2677.55	6846.92	3383.57	5257.21	2133.28	23492.4	8708.96	9630.6	7227.24	38622.6	8237.9	10501.4	5250.05	6986.88	3878.42	8506.15	6640.42	1962.83	17272.7	2913.34	11235
M221T35	7317.92	7758.24	7573.3	7774.97	9395.14	7861.55	6811.51	6955.29	7980.21	7311.04	8932.3	10625.2	8290.66	7118.59	8775.04	7527.7	8252.07	7333.25	8115.23	6130.29	7057.65	6732.89	7332.75	7341.08	7065.41
M654T32	5193.81	6803.02	7688.02	9644.36	7977.4	9437.64	6643.35	4568.55	10415.1	8405.02	10266.8	4764.28	8177.41	5660.74	6181.78	6759.96	7740.07	7015.29	7813.61	5538.1	6853.97	6255	6206.87	7884.8	7701.92
M711T153	6226.49	6757.33	8565.17	8616.19	8254.39	7504.9	7533.55	6811.05	7146.07	8074.09	4872.78	6641.8	2047.22	7000.49	6198.48	8747.99	7752.98	8524.21	7558.82	7809.75	7665.82	6417.94	8382.75	6402.13	7058.32
M175T562	6406.79	5108.03	2341.98	4311.64	6753.08	5255.62	5214.37	4997.95	2857.99	842.755	2669.3	6480.85	5405.97	32497.1	5527.22	2021.51	3559.41	1798.19	2170.21	3776.67	2134.46	7848.92	60193.5	2625.36	7064.9
M688T56	6494.74	6107.45	9307.28	8317.93	4224.25	9334.37	8402.75	6091.01	9506.76	2590.19	6334.4	3751.74	3413.6	7272.41	4658.23	5462.22	10014.9	5793.88	6182.51	6309.64	3770.68	8539.69	5165.87	9882.43	6618.53
M658T171	3553.66	5185.43	7749.88	6980.7	6725.68	9088.98	7780.69	8573.51	8742.6	10964.4	9295.97	5713.94	8795.49	8240.09	6666.39	10347.6	7644.04	7807.16	7957.49	7315.42	7680.84	7380.69	8567.95	6364.8	9007.35
M311T107	5192.59	7878.24	9756.71	5828.48	7198.7	6707.2	5558.59	6408.67	7560.72	6231.82	8326.23	6184.84	7476.08	7089.23	11111	10160.8	6528.77	7352.68	6851.08	6975.48	4872.47	14135.8	4834.93	7463.86	5904.05
M501T170	3946.39	5339.45	8023.18	7224.33	6664.07	8922.58	7440.75	8393.76	8958.41	11315.9	13489.3	5797.71	8331.9	8438.52	6765.52	9847.47	7434.6	7805.47	8041.01	7440.72	7795.07	7278.51	8427.42	6154.34	8393.11
M609T32	8624.46	5608.33	6021.22	8067.21	6097.19	5876.07	5861.84	9331.62	5270.03	15725	4697.28	7638.95	9040.53	10466.4	5093.38	5923.76	4412.08	12014.9	7391.41	6096.22	17713.2	4861.27	11359.6	6825.16	5554.67
M176T35	3719.01	5333.03	6163.68	11144.1	2621.73	10745.4	5928.55	3576.74	7959.33	6432.65	18965.7	3717.37	2328.47	4647.91	4446.2	8543.1	4974.99	6367.24	6888.03	21382.6	3083.37	25463.4	933.202	7345.77	4128.26
M369T36_2	4953.15	5358.44	8334.28	8358.77	8635.29	8397.56	7252.27	6013.68	7539.69	7974.29	9145.41	6917.99	7778.49	7034.33	6370.14	7184.01	7329.62	8310.91	7984.97	7462.54	6647.7	7578.48	7617.76	6116.09	7614.26
M426T139	8300.88	7689.07	9051.12	6881.39	9690.91	3934.31	5425.64	7409.68	8249.91	5400.95	8904.42	2950.56	4418.78	7724.62	4307.02	5470.71	5770.39	8368.88	4648.62	11770.1	4071.4	15246.5	6430.66	6366.22	4428.96
M262T51	8448.71	7587.92	1767.84	9505.99	20284.1	6646.88	11185.3	7802.62	2256.54	3436.11	6787.84	3893.37	10640.7	3658.4	3209.86	3978.58	5300.13	14942.5	6617.24	6213.44	6127.96	1524.62	7748.32	4460.18	1266.19
M551T401	10057.3	9221.98	11891.5	8569.12	6936.91	6388.5	2780.13	3185.72	5135.85	12492.2	10825	7530.71	10833.8	13244.6	9595.23	8609.08	5245.08	7191.05	5168.86	8334.14	5524.65	10257.8	11822.3	3086.19	3589.73
M538T108	9051.44	6750.38	7114.67	13671.2	10983.2	5623.14	6825.38	11062.2	8221.09	1985.81	933.112	6659.31	4493.23	1001.11	683.688	789.342	5815.85	7824.94	5594.43	6653.63	10224.8	1298.81	10844	1042.74	1174.95
M605T152	4651.28	6460.18	8397.89	7329.28	8321.59	8232.01	6255.08	8331.06	8585.29	8825.54	6640.12	7287.06	7388.63	6000.47	6656.38	9206.01	6576.01	8813.69	5594.19	7238.65	7891.58	6080.66	8776.13	6972.46	7887.13
M341T113	3593.63	5040.73	4670.06	8422.28	7142.11	3289.72	14283.4	11702	4886.38	3847.02	2973.48	4124.32	6754.23	6452.8	14512.6	5062.32	7078.36	8098.06	4145.54	8487.43	4126.42	5942.87	13603.5	8220.3	9632.27
M261T382	7330.2	6692.28	6775.49	5914.38	7652.24	6656.16	7336.77	10652.7	7248.32	15148.4	6261.9	6860.54	6883.74	7526.99	7024.2	8980.09	7827.72	6861.29	7065.25	8149.95	7275.99	8323.56	7302.63	7530.24	7328.63
M261T135	5452.58	6994.25	5260.43	6824.79	6524.65	6499.32	4701.49	5726.33	5523.63	7272.09	7935.34	5201.47	5661.1	25111.2	6214.05	27575.6	6066.74	5782.07	6924.45	5534.55	5359.21	7271.41	6215.84	22539.5	7129.96
M262T426	4316.7	7426.32	6306.34	10941.3	7654.1	5343.46	6163.1	4167.37	2454.67	1422.67	8147.73	5394.07	9445.62	6500.7	7951.25	3381.8	4480.54	10217.9	6402.78	6571.84	4747.44	5607.08	3446.09	9685.71	9984.15
M122T97	8297.75	6928.89	7801.2	4965.42	4718.84	5861.29	7143.27	11130.2	7990.07	6184.07	4422	3650.3	5119.66	7788.09	3506.28	6865.07	6942.74	6649.71	6583.6	7384.26	10918.3	5439.51	9024.86	7380.96	7345.2
M588T36	6847.47	9133.79	6626.53	10186.5	9569.53	1682.74	4316.7	8343.42	7280.28	7227.07	4488.41	8096.61	10076.2	7585.58	6096.85	10642	5650.77	9668.53	9851.31	7084.42	4853.36	11992.7	6259.52	2967.4	4255.92
M686T37	5684.97	5861.77	8700.46	7973.09	6780.81	9175.29	8590.67	5734.89	10606.9	3159.94	8261.34	4386.21	4733.49	4387.4	4231.86	3457.67	6695.65	7198.08	5331.44	7052.44	3730.59	7775.29	5201.22	6876.99	8060.18
M393T46	8070.08	8284.98	5281.34	8603.04	9615.71	7112.44	6102.44	8315.98	6325.58	4998.07	8789.57	4089.69	6177.21	8723.63	8376.75	9719.66	9039.45	9197.79	9303.34	8422.64	6158.47	5316.57	6553.49	7424.04	4755.76
M296T328	5825.36	5005.62	6466.18	10741.5	9262.89	10270.4	8549.22	6715.92	4883.78	5052.16	16542.5	8415.97	9754.61	10775.5	7234.87	6371.99	8207.43	9478.67	5853.24	6208.91	4515.9	6978.51	1865.9	12599.7	5707.41
M691T198	6450.42	8205.99	5479.58	5726.74	6262.48	6693.44	6070.63	8593.86	6680.28	10457.8	6549.96	9864.64	11378.9	8311.66	10741.6	11695.4	9012.55	8053.24	8270.88	8102.43	7608.84	5665.06	8764.93	7905.25	6044.62
M764T198	10004.5	6844.27	9101.77	8117.46	6852.46	5076.18	7274.64	6582.54	4695.45	4059.5	4403.11	4325.39	7560.85	8036.13	6509.72	7689.71	6888.27	6245.3	8513.46	6663.04	10326.9	4201.21	6030.42	6388.8	5517.88
M871T61	7923.87	7126.65	17369.7	7999.33	5086.74	8387.78	8375.49	5332.17	6803.93	2327.63	8801.73	32449.6	23098.9	8045.92	10661	5525.48	5383.1	4202	4059.38	8820.3	2308.49	5092.58	6457.06	7833.98	6111.38
M511T153	5719.48	7192.32	5447.68	8248.67	6540.55	9881.81	5791.61	5961.72	7409.86	7846.86	6584.69	7511.54	7167.99	6320.42	6846.39	7452.42	6722.19	7151.47	6891.19	14816.3	6301.53	6371.08	6984.63	6384.22	6833.65
M77T181	7212.89	5795.69	7646.63	8943.17	8889.28	8071.16	7866.16	6967.3	6643.21	8462.63	9890.43	6355.2	9279.95	9854.99	6205.87	6063.63	8771.21	7532.28	6023.08	7208.4	6512.38	8712.72	729.759	8068.84	6561.06
M271T46	5324.89	6753.28	5493.03	7777.25	20439.8	7268.24	5872.28	4667.67	4176.51	8221.05	15149.1	20400.3	12264.5	11348.5	8360.77	11780.7	6530.01	7441.63	5214.39	11992.1	2482.26	6051.68	5565.43	10866.9	5456.89
M235T465	1115.79	12645.4	11036	5821.68	8020.33	8864.6	5905.72	5711.29	4802.41	4955.05	6731.32	3189.55	10567.3	6008.17	4483.31	6552.47	2666.13	11702.9	7307.22	3026.75	10197.6	4429.48	9737.85	4825.94	9258.16
M310T65	15672.8	6240.36	6831.04	3141.68	3876.24	2897.21	3940	5901.25	12428.5	3054.57	5352.98	3646.69	4895.34	5513.75	4682.16	6958.94	2332.17	6982.66	6175.61	5509.79	4572.16	8147.31	11970.1	7419.45	15301.6
M637T340	3311.81	4724.91	8114.92	7192.12	4826.38	6500.07	8906.41	7240.33	9595.9	9745.75	8359.83	5836.83	6845.53	5674.51	3947.43	7056.4	6155.98	7909.19	9457.42	5716.09	6869.8	4673.46	8516.76	8054.62	8281.46
M1009T47	11375.4	6060.57	8324.49	6351.94	3571.73	5005.15	6256.49	7023.25	7609.5	2420.34	4255.06	3487.18	11153.1	11031.8	9872.85	4509.11	8714.78	7400.12	4908.37	8769.71	3705.64	10639.5	6728.37	7696.37	6370.73
M460T55	7517.78	5281.66	6385.84	7649.13	8049.18	5798.56	5062.66	5549.37	8243	5197.77	7442.5	4920.93	18293.7	6348.29	8077.8	4252.42	8072.33	7421.25	5968.55	8955.2	4596.14	7978.7	8084.97	5684.09	6294.86
M851T189	12128.8	7760.5	7236.48	6976.22	4534.71	4585.75	6364.49	8586.41	4076.11	7008.38	2975.89	5364.58	6853.51	12823.5	10754.5	9420.06	7679.24	9214.59	8177.37	10160.5	7212.77	7409.76	5083.23	7204.45	6648.34
M407T34	5845.45	5808.32	6360.5	7800.27	15235.5	8480.12	6644.6	5435.98	6102.75	6093.55	7370.51	7134.4	6614.12	4729.81	4967.24	5029.4	10307.2	7500.69	6590	5624.67	5873.82	7366.91	5500.9	5292.06	5955.66
M114T434	5166.54	5229.16	3726.18	22088.2	4476.19	8362.6	8107.03	4974.18	7918.52	6922.97	6498.71	6501.28	5114.49	6355.3	13761.7	4702.54	6290.88	11625.6	5433.48	3805.75	11601.5	6303.27	6138.33	4001.93	4521.42
M791T39	8840.51	7183.46	11180.7	9917.84	4916.81	8159.63	7730.38	4866.66	9884.08	2347.56	6132.12	8147.1	2352.01	6255.28	8767.07	5150.89	6405.05	6942.55	5143.79	7814.34	1548.5	5854.31	6805.33	5938.81	7843.49
M388T92	5982.99	6336.85	5901.22	9014.05	7028.7	6077.71	7189.93	8422.19	5305.93	7124	5439.91	8103.3	5775.7	7194.57	5081.52	9893.21	9512.2	10016.1	5808.07	6172.97	6083.35	5446.89	5502.7	5294.31	10426.6
M580T74	6464.33	6963.45	4222.59	12148.9	8704.63	8186.66	11343.2	5959.7	7826.36	2869.37	5891.36	7191.4	5890.4	5189.9	9354.19	3898.24	5810.75	5647.7	4356.46	8119.28	2964	3780.13	5585.33	6164.76	5903.69
M1153T422_1	7625.94	7465.37	6423.18	5650.98	6537.4	6662.48	7066.42	6829.12	7566.8	6389.1	5438.71	5378.98	7190.4	4184.6	4284.25	4768.5	5778.41	8464.42	7740.53	6657.24	6622.15	6834.81	6618.53	7708.97	7953.65
M283T539	9977.24	1355.51	9489.44	5233.2	5428.55	6250.91	5089.51	14069.7	14195.2	5607.19	1850.89	7473.04	6462.29	6201.29	5787.83	4329.57	2654.07	4214.17	4184.12	5637.97	2702.29	6835.99	7216.46	4555.18	17631.3
M905T152	8847.97	6246.49	5719.76	8952.79	6418.99	9857.13	9636.41	5745.07	9513.8	3301.92	5918.34	6827.29	5967.65	6066.02	6704.7	5256.1	7484.94	6404.65	6021.64	6541.6	1697.01	9064.69	6243.91	4938.68	6156.83
M678T33_2	6171.36	7431.16	6413.83	5884.76	9027.18	6811.23	5824.53	11140.8	9036.78	8275.61	4716.52	8495.77	7738.95	5148.3	6529.91	11069.3	7294.38	2779.77	7702.42	5227.77	7478.71	5315.13	8612.38	5659.98	5963.24
M197T260	6994.78	5135.41	5261.49	6563.13	7201.79	5503.15	6298.78	9168.02	8117.57	6534.74	4801.61	2483.35	4586.27	7502.22	7993.7	7370.13	4703.54	6389.31	6254.08	7065.31	5274.95	8603.14	7991.98	8562.18	7589.47
M391T35	6564.8	5724.63	6806.23	8076.55	9294.74	7734.08	6634.69	5804.31	7803.99	5496.74	6182.41	3683.06	5271.73	5562.43	4793.07	5608.56	8994.42	7985.01	7731.24	5291.95	6442.65	5333.11	5636.95	5673.69	6586.77
M499T152	6348.39	6441.23	7378.53	8303.02	7239.07	7415.56	7203.67	6675.79	8052.25	5691.61	4378.34	6814.52	6836.19	6221.45	6069.96	7800.37	7416.91	7443.15	6943.39	6873.83	6981.34	5795.75	7577.54	5953.78	6511.51
M387T304	3890.29	19170.7	3571.56	3353.64	3719.48	3257	6242.1	11711.7	11054	3747.53	2162.06	2541.42	13554.6	14273.6	8337.09	6489.43	4540.72	5352.34	4043.21	4446.6	12132.5	5190.89	14839.4	6772.76	5509.62
M738T200_1	6206.68	7182.61	6502.86	7004.88	7142.81	6487.88	7993.32	6312.72	7451.7	8402.17	5935.22	7408.77	5539.37	5973.7	5481.08	9869.47	8197.53	7514.68	7468.92	6774.31	7930.07	6264.66	8059.21	5353.03	6609.99
M239T63	9170.52	9289	2214.89	12468.5	12299	3732.73	3627.1	8309.68	16272.8	4501.13	2828.38	4471.49	7399.97	6481.49	5175.82	5028.19	5078.48	8275.09	3668.74	7806.33	860.451	5565.41	4547.94	6508.29	6236.86
M239T233	7176.51	7989.57	6600.6	11885.5	9839.32	5317.59	6630.92	4682.98	5889.68	13275.6	8850.17	7288.77	4499.53	14740.2	13030.6	9946.46	8757.99	9680.38	5295.19	2961.37	4732.85	4477.41	3959.61	5807.83	5281.55
M266T145	8376.05	25595.3	568.881	816.081	1271.53	841.224	480.134	16948.3	10116.4	3469.56	28639.4	19719.6	14601.7	10018.5	9625	14416.4	61.1193	8990.58	6448.66	13489.5	396.954	7947.64	5470.33	10809.5	12722.6
M345T217	7924.28	3291.75	6948.26	4335.82	8537.66	5420.21	6235.35	7836.51	9161.85	1329.69	1639.38	1139.91	3116.97	10907.2	4923.68	4831.43	4768.92	5509.8	5145.86	6024.29	8124.53	7447.4	16465.3	4999.65	2512.81
M765T81_2	7168.71	8785.54	6676.39	7366.54	5822.8	6498.75	6073.32	5059.26	7290.65	6613.1	3785.15	3544.29	3755.1	6807.95	4612.71	6739.8	6221.67	8930.78	7019.71	6420.75	12864.8	4861.28	7448.04	6574.67	3861.91
M353T140	6258.99	7238.49	7549	8032.31	7717.71	6072.26	5320.93	8489.33	8595	8118.04	7743.85	2003.19	5325.77	6358.13	7393.78	8429.15	6810.21	6836.91	6331.87	5403.82	6884.15	6913.33	4522.64	6889.88	6821.1
M192T81	6636.53	7250.91	6318.53	6524.96	8039.34	7058.64	6191.48	6325.7	7776.52	7093.64	9247.12	6877	6991.18	6146.1	6912.88	6750.8	6664.93	7639.32	6747.51	6800.86	6523.22	6530.67	7673.11	5733.79	6984.03
M677T201	6127.27	9669.85	7688	9733.07	9836.87	3657.46	6460.69	5928.47	3840.18	5932.22	4489.55	3804.48	3781.46	630.866	3744.9	6515.02	6812.89	8298.31	8046.08	7140.68	9129.09	6593.27	7607.82	4115.55	5271
M668T271	9627.6	8697.45	12415	10928.3	7241.29	6840.49	2129.43	1158.92	4038.01	10724.4	9083.39	6159.65	5475.2	10852.2	7769.27	7564.25	4066.04	7051.65	5458.14	11666.1	5152.3	10145.3	13061.7	1579.35	2239.3
M226T114	6473.92	3785.79	4889.76	14056.2	12810.1	3780.93	4101.51	7158.66	13697.7	1042.97	1122.32	5454.66	3623.11	1319.76	1264.34	1011.7	8160.68	9116.91	4052.35	8188.19	9916.44	1649.17	12124.7	1150.33	1097.98
M393T270	8710.16	13069.7	7642.94	10232.4	11090.9	7192.22	2120.49	1584.73	4088.62	9797.85	7961.79	3844.07	5659.44	11228.8	6714	8091.21	4170.76	7033.78	6178.68	11543.4	6244.97	9938.54	11495.1	1780.79	1333.78
M318T74	5139	4641.26	2942.67	4758.63	9041.97	3712.41	6227.58	3099	2443.24	6395.72	2160.98	3823.31	3715.26	160671	4568.29	4819.93	4319.23	13384.4	5094.6	5430.02	7284.18	4513.89	2507.99	2529.58	27310.6
M341T173_2	4773.93	6403.93	6351.64	6352.46	9098.72	7903.77	6263.47	5221.97	9576.25	8288.2	7983.07	8412.17	6445.36	4024.92	4475.05	7108.09	6577.18	6382.29	7318.11	5936	6569.84	5614.2	10278.1	5278.81	7057.84
M656T348	4542.43	5547.66	8798.9	6643.4	8255.71	8316.58	7170.01	5187.75	9782.26	6268.97	7776.69	6129.93	6914.56	5539.2	5630.59	6145.5	8109.69	7100.83	6139.68	6550.54	5616.92	6736.7	4302.63	5707.97	5307.78
M715T152	6024.81	6100.24	6889.44	8205.14	5173.85	7181.65	6806.73	6364.9	8331.91	7943.48	6147.67	6638.68	7377.24	6186.4	6202.21	8348.65	6366.46	7477.83	6883.5	7254.03	7357.72	5619.86	7488.6	6084.37	6963.29
M305T216	7894.38	3200.88	6836.62	4744.53	9666.79	6252.55	6176.09	7704.78	7556.55	1602.82	2059.09	2092.68	3328.63	9726.38	5040.88	4988.24	5515.45	5383.87	4959.51	6605.5	7489.1	9450.02	10596.9	5888.2	2824.29
M145T34	6966.26	6604.92	7304.24	7427.93	8309.92	7327.29	6864.8	5559.59	6959.8	5702.37	7632.15	7482.29	6532.4	5565.67	6819.76	6335.32	6747.74	6222.42	6397.12	6239.78	5705.67	6866.01	6644.16	6054.96	6830.31
M261T18	6442.36	7937.39	5802.37	8042.65	6638.78	6993.73	6027.55	5295.67	8392.67	14896.3	7226.13	14667.1	6993.95	12602.8	10368.1	7156.03	3790.18	7272.12	7552.44	5573.5	4581.58	6401.58	6877.12	4437.84	6964.67
M365T436	5277.06	5573.84	9789.41	8657.03	9050.14	8718.28	8992.13	7916.47	7629.08	7221.72	8976.6	9303.78	5194.75	5156.13	3488.61	6085.43	6205.29	4700.13	3863.91	8200.38	3685.56	7458.41	5623	6404.76	4127.32
M324T264	4510.11	6146.2	5041.02	6806.31	7744.78	4685.17	7275.17	7772.36	11121.9	6274.92	10788.9	8984.08	9319.28	10963.4	11013.7	7949.66	3971.76	8896.83	7746.63	4555.87	12660.3	3337.5	5162.03	8565.11	4263.73
M432T54	5130.6	7944.55	5296.57	7013.63	7826.16	4984.16	4738.52	5192.44	7491.92	6926.41	7078.55	4931.31	6218.5	7295.86	5906.32	6938.05	3465.53	7454.04	6816.14	8170.05	8109.65	7403.35	7820.92	6789.47	5868.69
M298T109	7263.01	4695.47	6030.46	10620.2	6638.99	3759.4	5608.75	8743.63	9490.46	5767.24	13979.3	8973.02	4129.86	4738.22	6917.9	5432.22	5240.97	4829.47	4811.14	4770.16	8787.74	5269.02	8555.86	7733.19	5879.92
M167T97	6775.65	7243.1	7571.76	5080.22	3162.82	5653.67	7417.31	8951.28	8634.79	6403.47	3815.97	2669.82	3705.36	6107.86	6320.09	6108.44	4847.04	6162.4	5746.51	6210.54	10407.3	6165.89	5185.74	6394.46	6909.08
M133T100	4242.45	4430.89	5988.83	8496.43	6524.53	9225.07	6513.55	5627.21	6080.56	5999.6	5611.34	1880.1	8360.77	15966.9	10433.5	4868.11	3954.44	6858.77	6714.9	12472.9	6106.57	9889.84	11869.7	8723.96	2784.25
M1158T422_2	7089.48	7161.34	7150.83	5339.05	6007.38	5907.69	7158.36	6849.35	7136.97	6698.33	5332.63	5621.05	6985.35	4362.25	6199.15	4736.96	6047.25	8179.73	7169.84	5926.93	6364.57	5216.16	6693.18	7325.45	6748.46
M128T35	6724.16	8053.32	5752.51	8479.76	7854.84	7788.53	6373.62	5789.48	7424.62	5349.41	7937.57	16591.8	6008.26	5267.85	8246.73	5254.1	6805.45	4786.35	6457.56	5759.96	4155.26	6798.6	6627.58	5630.64	6866.6
M164T114	12414.2	8110.2	4784.96	9365.91	6385.26	3835.43	4522.66	13380.6	14494.4	756.469	902.486	5140.04	3186.5	716.369	702.342	510.33	9658.57	9008.86	3356.48	4286.71	10764.8	914.375	6603.8	703.592	531.086
M743T198	7003.02	7781.12	8222.87	9977.01	7915.38	6717.08	6229.12	7081.33	7817.26	7044.12	3632.04	10111.2	9510.6	6006.42	9448.19	6758.08	6687.55	8169.76	5984.6	5611.45	5926.09	3790.7	7807.35	4756.9	3998.17
M305T197	7975.08	4544.19	8800.59	8980.07	4278.25	3737.93	5144.35	3383.17	6998.97	2681.81	3733.43	7753.98	3040.85	14105.4	6348.74	3608.75	1400.11	3642.72	2632.67	8445.58	791.593	27087	3194.18	5636.91	2822.03
M324T128	11912.7	5483.97	5126.75	7014.52	4327.7	2051.77	4666.38	6977.69	6241.51	1278.19	2212.43	2554.86	2713.24	5252.62	4727.57	3755.6	1768.73	6237.31	4057.58	7315.4	2764.54	7762.09	14769.6	11699.9	11366.7
M717T171	3539.91	4785.69	6660.53	5955.75	5967.9	8128.97	6374.78	7468.1	7903.2	9286.68	7716.61	5045.46	7255.33	6940.19	5616.54	9003.95	6324.55	7382.55	7043.75	6708.71	7115.13	6529.16	7220	5490.31	7412.78
M233T314	5823.44	6567.11	6868.68	7504.01	7087.23	7521.05	7801.47	6910.22	8214.59	4846.39	4402.49	6072.78	4771.92	4905.22	5787.54	5581.94	9960.53	6088.92	5472.92	8669.67	3983.43	6300.88	5667.23	5020.18	3646.35
M417T34	6421.99	6731.44	7148.12	7341.7	7902.21	7363.81	6226.43	4636.08	8102.62	5429.11	5584.55	4037.99	4545.1	4500.18	4840.04	5195.94	7372.79	6143.8	6381.27	5163.09	6582.89	6336.07	5426.52	6129.25	5023.8
M246T554	6386.68	5557.95	6637.57	5588.75	6905.07	5538.32	5999.2	6773.9	6159.38	6045.68	8301.28	8351.81	7504.36	6907.41	5876.56	7758.11	6220.22	7167.9	6436.05	7779.54	6920.79	5987.44	5541.64	6898.06	4521.02
M115T35	6290.9	6890.19	5849.83	7297.01	7223.54	7375.47	6198.67	5028.34	6497.16	4639.25	7962.69	8541.87	5635.43	4925.53	6601.82	5390.36	6530.14	4896.63	6728.09	5929.78	5650.66	7120.65	6469.54	5732.51	6898.02
M209T101	4723.21	4661.87	6957.76	7813.73	3051.5	9184.61	6821.69	5400.89	5805.32	5669.27	6040.53	3545.53	2809.81	14534.7	7638.99	3634.99	4851.87	5150.44	4126.53	9837.03	3498.6	15624.5	14113.4	7168.02	4502.03
M1017T180	6984.26	6557.24	8884.65	8264.54	5546.91	6422.77	11728	5163.27	8935.85	1960.8	9083.9	16146.6	9732.55	6958.31	20024	736.109	5471.24	4304.11	3785.93	7310.61	607.429	8810.66	4288.36	9161.43	4673.44
M265T706	6275.1	7660.03	4282.83	5175.69	7286.2	3943.9	7423.87	6189.39	7010.01	6391.01	5081.73	6539.29	6367.44	7802.26	5942.09	6899.87	6759.05	5814.8	7631.09	12178.7	6301.93	6409.32	7582.78	4881.97	5626.59
M699T214	4029.04	8333.13	6466.7	8852.58	11871.6	4494.37	4420.03	3496.14	3718.33	3342.42	944.685	5984.26	1293.66	2804.39	1378.55	2328.25	9329.08	8605.12	9280.01	3660.84	11170.9	2653.26	14660.3	2832.46	4517.39
M744T198	5034.77	6343.24	6721.29	7363.13	7303.87	7746.5	5712.34	6369.18	6111.26	5283.59	7459.44	11209.2	9394.27	6712.4	9453.3	7386.12	5756.67	7520.06	6978.42	7057.35	4942.67	7252.04	4608.65	5581.86	7882.42
M581T342	5812.77	7201.99	7782.19	9360.75	5789.65	5035.74	3070.48	3324.27	4266.54	5950.33	8998.23	5519.86	6402.68	11137.5	8446.94	10708.6	6160.2	5932.82	6956.96	4621.14	10846.1	8474.58	11012	5400.8	4338.34
M637T32	5035.21	6177.52	6630.36	5621.94	7249.25	9501.91	5845.35	4358.07	8263.44	6841.89	9719.8	4645.17	7283.13	5465.53	4083.36	5104.66	8818.44	5969.47	6500.73	4578.13	5468.62	5907.58	5227.13	6659.6	6936.12
M577T291	6188.89	6428.08	6769.61	6313.81	9411.25	6819.84	8121.3	5070.37	8979.86	3300.88	9305.96	6578.07	6891.64	6312.01	5660.3	3553.76	4389.89	4397.39	4604.72	6518.06	5515.37	7680.77	4562.12	6309.93	5352.82
M314T454_2	4911.03	4377.51	9628.79	6143.79	5158.54	7480.81	5236.76	9866.04	10702	7507.2	4934.73	8264.44	8432.56	6406.43	11322	4946.3	5469.07	4689.82	3696.91	6010.75	3677.6	7285.81	7269.08	5343.88	11645.8
M745T82	7884.47	7020.2	6738.74	8283.27	6646.51	6253.11	5885.89	5250.52	5168.59	5707.29	4566.44	3974.51	8742.43	6350.29	6522.57	4739.13	6564.83	6614.41	6711.66	7536.14	7910.25	8213.74	5097.29	5050.56	6104.72
M877T41	5876.78	5247.42	7553.98	7876.55	3563.1	5710.59	6537.52	6075.75	9613.94	1154.03	7980.28	2659.82	3162.4	4883.21	4517.4	4428.4	6592.8	7679.51	5149.7	5994.55	2183.02	4822.21	6276.76	10926	8211.06
M547T35	6746.59	5792.94	7285.91	6220.33	7662.83	7857.39	6636.79	6156.8	8314.37	4460.49	5365.49	4691.2	5340.46	5996.15	5237.79	4694.32	7137.96	6108.41	6631.32	5676.38	5102.27	6134.01	6138.85	6199.18	5063.69
M291T303_1	10530.1	8296.94	12244.7	9036.04	6149.6	7171.7	3175.4	2305.49	3755.96	9573	9214.14	4285.42	11030.4	10498.8	7805.36	7843.18	4262.16	6734.06	5475.67	9939.7	4800.14	8795.74	9911.84	2905.49	2450.67
M373T260	6637.31	4924.98	5348.23	5651.81	6968.45	5302.53	5780.98	8192.45	7688.52	5827.97	3900.06	2244.35	4383.46	6864.04	7230.4	6585.26	3917.49	5886.86	5722.72	6289.53	4914.46	8159.96	7594.55	7525.08	7179.58
M206T59	5564.32	7842.68	4871.8	6264.4	2568.17	1645.05	7751.63	6468.43	9936.57	6955.24	2021.85	3491.15	5366.27	4304.98	6200.25	6216.77	6784.09	5440.9	5863.15	9081.74	7947.59	8701.78	4529.19	4690.89	4733.73
M261T181	9544.94	6069.11	5176.83	6116.28	11050.8	5664.17	7072.65	3853.05	6091.78	5555.88	11479.6	8806.4	1635.19	4033.26	4967.75	5151.33	7793.83	4657.51	9093.72	5652.73	5672.38	6111.11	6860.64	8384.54	4029.12
M360T209	3193.06	3575.96	7804.29	9755.68	9090.35	7282.24	8260.08	2601.74	2810.86	4741.36	6081.11	5915.45	3112.02	14072.2	2760.84	9310.57	1706.63	4392.89	5101.24	6091.5	4586.49	11622.2	12027.8	7827.98	1971.29
M263T581	10409.9	4075.53	6189.26	7179.43	5167.29	4126.89	6551.37	20041.1	10408.9	4257.49	17265.2	5495.21	5025.21	4339.22	13820.6	2105.85	1335.03	2577.05	1785.78	2381.03	1436.69	12810	12108.6	2784.82	6675.23
M588T352	6335.13	6171.69	7279.18	6007.67	7868.47	6713.15	6426.12	5041.53	7642.07	4182.77	6536.87	4954.86	7185.85	4434.78	5227.9	4439.63	6405.89	5830.52	4870.75	5522.66	4845.62	6453.47	6102.03	7130.17	6086.43
M605T32	5723.78	6544.93	6730	6398.68	6048.23	5261.41	4904.9	8694.22	5612.34	7460.77	6305.58	16746.9	14564.1	7118.81	10061.5	10074.5	4697.39	4609.35	5833.42	8523.1	5755.01	6316.03	8315.59	4768.07	6452.1
M435T34	6169.38	5431.69	6293.92	6452.02	6485.33	7359.78	6917.33	6077	5934.22	8876.75	5054.06	3725.59	5055.31	4439.46	4692.77	5378.69	8116.3	6197.58	5209.88	4686.64	8999.3	7072.37	6424.22	4535.94	5551.46
M163T35_2	6441.2	5975.05	6102.91	6652.8	7838.29	6948.38	6574.59	5909.21	6692.58	5939.75	6567.6	6021.79	5659.05	5064.53	6110.82	5557.34	6973.98	5570.32	5811	5319.9	6331.88	6907.17	6038.69	5278.75	5953.47
M399T259	6165.87	7693.11	9560.5	8265.86	8389.57	4470.29	7314.25	5239.35	5452.08	4500.69	3450.38	4145.47	9033.07	4927.86	4651.48	3416.43	8229.69	7806.62	9840.74	9588.05	5321.49	4566.45	2897.78	2632.42	2164.55
M658T153	10043.7	6121.11	6649.28	7165.59	6908.41	7176.09	5923.66	5638.24	7474.61	7146.59	5261.27	5637.65	6565.15	5319.43	6101.49	7870.63	6272.55	6778.53	6205.77	6536.34	6892.57	5442.5	6227.66	5816.97	6466.09
M224T624	7188.48	5181.56	5756.9	6111.17	11038.9	6014.47	5811.43	3916.2	813.789	9626.88	6606.79	5383.27	3895.4	5534.96	10937.1	5320.81	4860.27	6006.95	4583.77	4866.04	6383.21	21092.3	6830.6	5752.62	5645.13
M263T428	9995.62	7709.4	8029.96	19317.5	5396.29	5454.22	2933.57	2352.1	4590.03	8240.09	10442.8	5858.36	6588.16	8381.21	6664.34	11835.2	6113.11	7028.77	4068.96	5941.68	4633.37	6444.91	8368.79	3195.96	3135.84
M253T141_1	9962.65	2637.72	4925.6	4599.88	10204.4	4450.04	3427.11	4515.84	9438.91	7119.54	4919.86	1746.85	8934.18	14667.9	3671.68	10197.5	7337.96	5224.91	6340.01	5526.61	9957.15	5813.7	6179.34	6932.82	3825.52
M224T409	5165.94	4548.94	4966.55	9080.09	9905.08	5918	7247.02	7886.76	6517.72	4886.08	5765.41	5768.62	5035.78	5408.66	16789	6503.46	5706.24	7278.02	6478.18	8853.69	4939.61	4105.77	5466.99	6210.76	5023.76
M285T63	7955.41	6719.82	6228.93	5284.11	6622.75	4840.73	4231.68	7581.39	6784.47	3837.68	5255.28	4559.18	6008.42	5835.21	6312.36	5556.18	3560.88	7965.8	7176.89	6781.21	2913.69	8240.51	5864.34	6261.86	5008.09
M246T129	3059.77	3049.62	15693	17501.8	3353.08	13917.4	9373.51	1337.81	412.708	1465.51	1304.31	377.014	2308.17	824.824	1932.43	3553.47	5274.31	2204.13	2540.04	1977.17	2228.86	3386.71	9681.54	1554.99	10484.7
M625T32	6469.15	7432.79	6105.87	4451.44	4051.78	3854.5	4112.58	8049.19	3991.44	10566	5336.89	12232	11158.1	7200.46	10973.1	13863.5	5532.86	8412.39	8747.16	8718.19	6680.26	7726.61	10051.3	4715.97	5463.06
M939T201	5380.23	7686.18	11358.2	4986.28	3242.31	10386.3	6215.01	3682.41	9748.87	2589.43	2982.81	3612.3	2121.28	4243.4	4189.33	5381.3	4433.68	4988.73	3633.65	4616.82	2605.11	10122.5	4442.63	4342.76	4126.47
M229T36	522.001	15301.5	776.363	1033.51	15535.7	767.878	13324.5	10688.1	1092.72	648.886	1103.62	833.332	483.993	846.228	940.419	10467.2	10088.3	1194.7	1107.07	643.003	496.466	838.951	650.921	14861.9	910.428
M223T70	6568.33	6475.75	5405.7	6420.09	6451.52	5025.73	7934.3	5227.08	6351.18	4000.58	8221.17	10597.1	12994.7	7463.48	8483.51	6796.97	6843.27	5659.08	5352.73	9816.12	2850.71	9329.21	4856.63	5013.96	3733.56
M1152T422_2	7209.03	6289.61	5860.06	5107.4	5406.89	5450.17	6675.97	6360.91	6760.99	5053.33	4467.51	4487.77	6304.76	3636.81	5291.13	4447.56	4925.59	7714.38	6754.95	5744.76	5746.1	6163.64	6107.63	6749.35	6744.83
M445T33	6534.92	5788.8	7331.75	6598.94	5533.9	7528.41	6437.16	5425	4685.84	3488.29	4034.7	3420.67	5239.53	6018.3	6667.17	4885.06	6233.6	5540.96	5929.28	7040.59	4520.71	7001.43	6010.67	8548.26	5525.72
M873T39	6801.5	7706.1	7369.92	5298.54	4760.86	8914.56	6103.67	6399.34	5652.26	2645.74	21726.6	39054.8	14668.6	7326.09	14281.4	8068.99	3890.36	5057.07	3706.93	9862.78	1763.7	8296.53	5427.49	7236.27	6857.55
M265T60	5621.53	6062.38	6655.5	8125.59	6153.69	5083.4	5579.18	5942.21	8122.73	14233.1	7925.64	11775.2	6868.78	6564.06	5521.98	7549.8	6035.44	5861.69	6338.53	6275.09	6659.49	5463.01	6334.5	5937.3	6199.64
M247T231	9912.36	11212.3	6328.91	4218.48	5497.65	5353.11	10512.2	3332.47	3921.04	5844.93	5692.95	11572.6	10307.7	5349.5	4731.3	6503.22	5991.21	11112.7	5781.14	4504.04	4225.97	4537.32	9671.14	5548.7	3497.28
M225T230	6162.06	6424.8	6978.37	7122.34	5900.05	5827.23	7193.75	5846.56	7440.58	6378.77	8084.8	4755.64	4836.01	6263.44	4840.63	388.877	3612.99	5359.3	3609.75	5901.32	2974.14	6642.87	7098.43	7142.92	3413.65
M247T130_2	3089.39	6606.71	5471.22	7519.95	5948.11	5106.65	6060.63	7789.37	8370.13	7775.53	5213.57	2842.66	2394.2	8878.07	5736.02	6243.69	11535.3	3915.13	4543.51	5095.59	5387.67	14156.9	3398.04	4263.93	4447.54
M167T36	6575.51	5787.91	8527.28	9249.4	7412.25	7300.41	7290.76	4777.64	6720.11	3930.24	4752.16	3342.54	4246.31	4210.24	4386.32	4188.82	5484.28	4730.72	4868.63	4457.1	4543.66	6721.82	6383	4599.57	5344.92
M333T466	4483.5	4926.06	8413.6	5360.21	10109.8	6564.12	4891.13	4742.01	7179.68	3909.17	6553.88	6437.82	7953.19	6428.79	4313.23	6371.34	5673.32	9285.12	6015.36	6102.78	8404.52	1811.55	6324.07	5483.26	5004.16
M278T256	6654.99	6508.26	2754.28	10112	6134.07	4853.17	3212.73	3387.67	5256.87	2696.39	7672.79	1681.33	6060.64	10226.7	8411.01	8399.56	7775.81	6917.87	9349.51	5741.05	10823.1	10534.2	4316.69	4654.56	2807.97
M445T204	4941.88	7190.48	5256.73	7702.11	5142.42	4505.89	6703.72	4814.57	6303.78	6449.76	4742.16	5189.31	5019.81	6605.19	5962.73	9144.9	6392.1	8236.15	8003.65	7100.76	9120.26	3685.45	7415.19	5432.07	4785.08
M259T238	5508.12	7971.58	7116.88	7401.29	7004.57	5514.26	6081.77	4330.24	6596.22	6649.33	6940.39	6258.45	6558.34	4643.06	6019.49	6053.49	6155.05	5948.9	6211.08	6338.27	5684.66	5407.83	7781.89	4839.89	5943.4
M117T114	8742.28	6940.58	6881.77	11283.6	5234.91	5559.18	6076.82	5783.21	10917.1	1393.19	1538.79	7228.15	4382.72	2072.29	1816.42	1586.92	6152.59	7154.35	3199.33	6238.98	8255.46	1833.85	5528.42	1562.99	1402.24
M325T40	7277.42	7136.79	5818.59	7106.93	8810.36	4713.89	4593.67	6137.91	6782.05	5194.96	7451.16	12048	8590.34	5327.8	6491.66	5136.33	3450.61	5454.93	4323.95	6446.68	3998.53	7683.93	7042.49	5505.8	5825.5
M432T99	6036.46	7151.54	5875.42	5429.92	6212.62	4662.38	4623.5	5874.59	5938.35	5228.03	5837.33	4349.07	5979.9	6596.52	5664.79	5382.02	6464.09	6537.56	6382.83	7495.88	7257.87	5078.97	6545.22	4952.96	6649.06
M269T334	5782.66	7532.46	6397.66	5773.94	5857.6	5189.45	5010.01	5398.69	9567.73	6908.83	10139.8	4010.88	5764.33	4052.9	7532.29	4605.34	4704.91	6363.23	4962.17	4084.1	2884.95	6462.88	5150.61	7591.23	6583.61
M365T363	8508.38	4688.96	5010.9	4757.45	4549.36	4230.7	4264.26	3363.47	10873.9	11536.1	8757.85	4568.77	4307.48	4231.61	3706.75	4534.99	9702.37	9192.48	4060.21	5577.71	4223.54	3624.45	10242.6	8652.99	4470.91
M551T234	6446.53	5243.57	16117	7006.25	3846.75	5370.41	2146.62	1712.43	2857.19	11414.3	9365.73	5051.26	7977.61	2260.01	7677.64	5288.45	2736.77	7518.07	3887.85	6549.02	5712.22	8304.68	10591.3	2060.9	4119.3
M310T42	4738.94	5872.19	7816.31	5302.8	7561.32	3504.78	3344.65	4003.84	4432.85	3975.19	18650.9	25895.5	10626.1	5578.16	13449.3	7056.11	3795.18	5156.37	6077.53	19424.2	2083.12	10273.5	5110.85	6464.21	3693.02
M545T101	6951.39	6217.19	10686.8	6154.67	3739.58	10552.5	8987.88	5357.52	6435.72	1675.95	2715.34	2123.21	1819.48	3460.82	4180.07	2135.93	6641.32	5540.59	2865.39	4406.68	2105.04	6124.67	4542.1	6276.3	5222.08
M293T392	8105.8	8971.78	4502.3	9626.29	3729.08	3804.3	2920.18	3032.07	3272.9	5155.56	4943.54	3557.24	4253.08	5832.63	4040.45	4563.74	3737.54	4865.21	7677.12	4493.08	17406.9	4670.11	11112.6	4011.77	6102.78
M388T201	5272.49	4686.73	6477.61	6057.87	5491.65	5948.16	6190.71	4600.49	5137.91	5249.73	3049.19	3315.78	3996.73	6795.03	6170.02	5386.17	3998.27	4600.07	4263.41	7066.11	4809.41	7906.77	4836.9	8986.09	4577.67
M86T276	8907.47	5107.03	4285.66	4874.35	3955.82	3991.67	4865.61	6249.42	4289.45	4649.83	4146.99	3287.5	5317.54	3936.78	3362.78	5474.68	3948.65	5364.21	5450.89	4189.78	8194.07	4386.89	14832.5	8184.43	11828.9
M367T38	9268.43	6100.76	5594.01	6083.06	6177.26	4247.11	4275.72	4849.15	13586.5	3675.83	5133.67	4598.39	6739.82	2597.42	2910.89	3645.91	3815.79	3876.25	3907.88	3537.03	5032.87	4196.18	4186.49	2882.16	12444.9
M709T171	3657.49	4343.03	6815.61	5530.64	5458.7	6969.15	6170.81	6598.77	6978.79	8540.17	7450.05	4689.08	6346.76	6010.36	5217.46	7754.79	5815.22	6517.38	6174.61	5914.34	6584.5	5698.79	6916.43	4920.29	7092.25
M867T102	6301.33	4882.49	5562.59	3635.79	3968.46	4877.86	4117.68	8684.97	3857.54	6315.31	12840.9	12924.2	15041.3	11636.5	12222.3	10143.1	3697.2	3527.01	7802.08	14124.1	3518.29	5965.29	4958.52	5907.74	8383.07
M257T64	5001.73	7309.09	3809.35	5905.6	7876.72	3491.48	3569.25	8462.07	8817.18	7686.6	8045.18	9639.69	10578.7	8021.82	8453.65	14852.7	1103.06	4369.66	3623.33	20250.2	5925.25	5630.4	2956.74	8621.44	3504.77
M130T210_1	4714.36	5087.58	4981.49	7942.12	7522.66	5705.19	5106.28	5516.6	4782.73	8229.5	12834	4497.57	8300.64	6867.22	5799.2	7459.75	7752.28	6574.74	5465.04	9648.72	5975.98	7109.38	302.932	8655.14	5951.25
M109T34	5072.4	6526.03	5750.65	7052.69	6976.06	7320.85	5732.24	5148.95	5985.64	4216.53	6809.01	4951.46	5512.63	4717.35	5394.86	4894.4	5332.1	4982.91	5618.94	5673.06	4761.11	6023.68	6180.52	6109.36	6322.01
M321T320	4632.8	4151.07	6207.01	5635.55	6859.63	7542.07	8733.64	3733.73	5298.11	3437.77	4917.96	5696.03	4835.13	4518.89	4408.85	4564.67	6870.81	6054.49	6368.23	6192.67	6521.4	6077.56	4603.26	6243.96	5789.58
M307T247	1331.45	1399.52	2425.14	1477.2	2572.72	5158.23	1437.61	5651.88	658.308	8180.99	1892.39	2422.51	3903.2	6182.94	3967.58	2687.29	29698	2319.08	1678.58	12922.8	1827.85	3150.35	5722.51	2000.58	2350.14
M365T230	5888.57	6255.84	4281.47	8796.51	5698.37	2798.37	7415.86	5617.13	7097.45	1038.03	2611.35	15138.3	5686.09	1874.87	3232.94	1937.23	7699.36	4802.43	7021.18	10675	8719.38	2733.64	5001.61	1879.76	1118.46
M169T34	5002.56	5950.28	5951.85	7647.24	9547.7	6860.4	5333.94	3865.57	6452.98	3099.27	5547.6	3599.16	3061.16	4166.09	5053.61	3593.2	7231.11	5074.73	5418.84	4218.83	5615.32	4646.99	5846.46	6577.69	4927.71
M206T285	1319.53	76.4984	7884.48	4936.79	8726.77	7909.78	7419.26	1223.87	868.366	57.3452	4807.13	196.311	1358.29	625.022	44.8362	151.575	5330.29	6493.74	4953.44	4991.81	8541.28	687.846	4943.92	14339.3	11283.3
M296T117	704.452	5157.95	5340.55	2507.89	3456.5	7367.43	2791.26	15467.6	4686.41	1875.81	1895.78	2731.43	9058.6	2722.83	5693.69	2595.43	7847.91	8970.54	6116.58	9964.93	1123.46	11999.1	4127.14	7836.32	3985.2
M662T170	3016.36	4108.7	6085.45	4858.13	5027.82	7288.14	5948.58	6493.29	6907.01	13900.7	8058.28	4844.59	6354.01	6348.04	5231.91	8044.33	5364.2	6414.69	5677.07	5530.29	5943.71	9341.36	6520.71	4936.37	6585.77
M581T364	5800.16	7088.48	5694.13	6872.38	5101.95	4653.18	2891.15	3192.59	4938.23	5592.17	7211.16	4549.44	6191.07	11148.3	8389.42	7606.74	7306.01	5778.85	12699.5	3509.44	9734.72	3442.65	10706.4	4094.13	4106.71
M179T71	5474.25	4466.11	4901.12	6501.24	7472.13	7166.17	7610.77	8119.36	4787.08	7236.51	5758	4244.44	5898.46	7928.94	5176.92	4372.5	5768.34	5110.63	3869.98	5004.82	4181.66	6743.1	1334.84	8457.11	4908
M191T35	6784.18	4776.64	7867.18	5748.67	8850.2	6233.14	8035.38	4351.13	6042.59	5184.93	7244.32	5231.61	5851.68	4657.08	6215.72	8076.89	5575.54	5304.03	5388.96	4975.89	4509.79	5513.9	4872.72	4958.36	6158.8
M264T311	9469.9	4312.19	6157.26	5838.62	2666.34	4989.23	6372.33	3284.45	9163.78	987.883	7841.06	6835.39	3405.62	8524.47	4989.64	5423.57	1337.29	3199.81	2386.61	11003.3	1152.95	7898.9	8195.63	10114.3	7357.92
M855T38	6938.58	5012.53	7561.43	6803.1	4792.3	7173.13	6875.74	4754.83	7730.79	2186.83	11169.3	18571.8	8175	6273.65	10280.2	5954.4	4678.92	3981.35	3344.2	7908.15	1825.39	6640.51	4765.4	6961.59	5242.58
M161T46	8681.14	8720.05	2320.27	4772.16	1406.58	4868.73	8425.54	6763.77	912.909	5917.68	12972.8	3553.97	2896.89	1221.83	8828.12	4175.78	2666.61	9331.35	8518.82	9481.35	2312.16	2650.7	8052.66	9795.08	3360.21
M131T365_1	11118.9	868.922	533.524	10888.4	474.591	6199.35	695.33	6226.48	711.568	9116.12	8265.82	532.194	403.527	634.809	526.047	973.948	706.198	675.075	862.201	8560.83	6772.76	19636.3	968.891	7388.99	6355
M349T38	7218.17	9021.16	8691.1	7089.69	5111.31	4658.13	4251.07	6974.82	2339.08	4308.37	6093.22	3166.33	5116.93	3317.47	4551.5	4300.81	6383.82	4453.93	5839.09	5269.67	5151.76	4644	4880.07	3675.99	6548.56
M307T33	4533.16	9799.45	5211.12	8000.53	7967.86	6976.55	6063.23	4012.14	3305.75	6561.78	11201.6	4430.97	7080.22	4830.22	10938.1	7346.95	5561.65	7226.18	7871.09	4948.78	5237.55	5757.12	4064.84	4524.11	4927.05
M147T35	6986.87	6189.71	7544.65	6617.56	8120.56	6378.2	6265.46	4364.33	6496.42	4042.99	4873.32	14910.5	6882.92	5055.22	7024.57	4821.49	4434.15	4104.99	4002.96	4745.7	3418.64	5663.68	6847.04	4779.5	4998.07
M263T335	9357.57	7116.65	8276.36	7163.05	5434.85	5430.27	2708.34	2351.42	3902.85	8449.96	5881.63	5248.35	6568.05	7972.2	6453.08	7047.07	3767.37	5807.17	5086.55	7552.71	5248.94	7098.88	11837.2	2810.13	3263.87
M327T34_2	6043.02	5467.4	6041.83	6195.29	7100.23	6478.37	5351.59	4557.38	6186.87	4700.8	8332.44	5981.18	7210.52	4634.49	6711.12	5443.94	4921.74	6581.04	5539.44	5536.03	3909.74	5126.03	5764.51	6269.26	6290.51
M614T236	5085.07	6307.56	5530.29	6020.42	5891.91	5168.88	5550.97	5522.85	5554.83	6984.77	4249.49	5558.53	4526.27	5316.75	5159.28	8632.19	5730.61	9566.09	9425.51	8448.95	5338.34	4845.22	7031.15	5699.06	203.834
M289T51	1076.91	6914.97	11230.2	10710.5	5400.96	4825.94	4824.93	5883.32	1650.57	3689.38	3491.2	8835.72	774.903	1747.87	7688.88	5248.81	3464.14	3552.31	1118.38	3487.52	2892.75	2716.05	5063.96	11237.7	1250.34
M642T36	1709.13	14071.7	2263.38	10851.3	13869.3	1253.89	10925.8	2408.22	13081.4	1425.29	1895.83	38309	2600.77	2863.38	3072.13	2034.63	2339.64	3236.78	2073.67	3160.87	2862.45	1839.63	2941.85	3876.51	1592.45
M558T348	3658.41	4756.79	7785.9	5683.59	7161.69	7005.19	6152.58	4380.57	8259.26	5266.61	6658.28	5041.18	5944.05	4828.81	4814.57	5119.09	6686.17	5913.61	5337.39	5699.67	4657	5839.28	3548.29	4876.17	4602.04
M355T123	6846.91	5818.79	4355.02	4895.44	7095.14	4925.96	6536.41	12595.2	4100.06	7085.95	2147.37	2877.44	2733.48	4621.92	2482.02	7407.84	3128.17	2027.74	3801.37	2230.87	11666.8	4299.94	2432.29	2172.05	7995.6
M133T35	5705.72	5802.36	6210.71	6375.22	7168.51	6161.42	6181.62	4887.17	6262.69	4777.32	6826.52	6519.43	5837.15	4437.68	5591.26	5110.48	6006.56	4666.83	5140.09	5209.37	4395.05	6169.97	5569.07	5684.73	5761.48
M265T676	3662.08	9060.84	7029.34	4602.51	4943.82	4847.52	9276.54	8100.19	5381.41	5356.21	8471.02	5009.27	6166.33	4456.02	6055.27	688.374	3613.3	9172.89	4305.44	5325.83	6248.22	4635.49	4517.47	3761.42	5335.58
M450T35	5578.99	4795.56	5777.3	3562.56	4279.56	7744.76	4417.1	6783.04	4180.13	7802.52	5106.64	2510.32	7364.26	5932.77	5704.67	7743.37	6575.65	4261.95	4847.68	7465.71	9741.76	4395.13	8708.67	8923.75	5599.13
M587T32	5201.8	6497.96	5164.2	5379.62	5643.72	4950.52	4683.26	11374.2	4607.92	7975.38	5753.23	21198.9	15745.2	7912.51	11577.4	12886.9	4330.91	4967.47	4468.04	8310.53	4995.33	4102.51	8132.76	4929.47	5439.52
M173T34_2	6554.45	4825.62	8544.99	5302.59	8979.54	5323.15	8333.8	4383.09	5372.7	5256.65	6758.46	5289.02	4853.75	4444.78	4919.78	8704.49	5984.62	5819.22	4919.7	5625.25	4101.59	4468.7	5430.8	4698.77	6201.83
M845T122	5608.06	5849.18	7400.52	6807.7	4659.14	6709.54	6334.9	4204.1	9067.03	857.769	4812.48	2860.68	2975.37	4231.35	3981.29	1689.21	9981.63	5786.54	2960.49	2525.97	3594.07	6292	2916.58	7045.88	3358.83
M1158T422_3	5933.16	6271	6191.67	5002.77	5068.31	5430.88	5882.74	5885.33	5991.54	5531.86	4872.45	4653.72	5357.42	4183.45	5491.38	4318.84	5270.67	7089.87	6107.86	5061.13	5552.71	4429.53	5908.99	6581.99	5996.57
M223T257	6625.6	6105.07	5668.91	5036.25	4110.69	11001.4	5366.84	5405	5345.6	4443.63	6185.27	4060.39	4102.99	5387.08	4736.3	298.585	2645.79	6144.23	3968.66	3619.21	2185.55	3441.57	6007.94	9556.49	9344.14
M175T34_2	6330.66	5749.46	7307.46	5738.12	7585.02	6061.16	6297.52	4905.56	5903.47	4802.19	7252.67	4229.61	5599.15	4813.41	5649.45	6308.24	4958.05	5114.3	5353.77	5096.66	4817.16	5405.17	5156.31	5629.16	6341.49
M821T39	3460.66	6376.24	4856.31	5927.36	5224.87	11525.4	10357.6	6276.24	8630.54	1934.35	4456.95	8408.66	6129.31	6578.78	8070.94	4577.28	2575.13	3537.65	1983.69	5483.89	2878.72	4472.55	7209	7866.87	7614.54
M876T138	6969.39	5082.15	10216.9	6093.53	2953.56	5946.44	8572.66	5608.57	5847.25	1895.06	6634.3	6253.69	2758.73	5159.77	4398.04	2937.3	6207.51	5341	3211.42	5551.58	1794.85	5424.91	5071.79	6729.91	6136.82
M982T32	6362.04	5637.06	7628.9	6330.52	4832.15	6170.55	6017.61	8044.17	3430.15	7165.91	5284.9	7090.52	7088.02	6834.51	6156.69	6651.78	7279.09	7097.17	6699.9	6817.2	3751.86	5326.71	4829.13	5436	4834.59
M387T258	3861.03	17402.3	1306.65	3224.05	2291.6	1801.15	2613.33	12441.8	12485.1	4086.76	4711.66	2868.18	10942.1	12059.9	7789.04	4809.92	535.334	5596.63	4415.19	5195.65	10805.2	5640.25	5919.27	7172.05	3284.09
M305T181	6315.12	7724.35	5618.74	6711.5	7332.74	5840.01	4934.78	4456.42	5489.03	5256.09	7130.55	5440.82	6831.53	4886.09	4978.47	4874.36	8593.94	5586.91	5104.54	6160.5	5179.64	5406.83	2871.72	5673.48	4802.93
M95T348	4473.61	5077.94	5013.79	4507.06	5173.45	5207.55	8349.59	5435.58	5488.86	5670.11	5227.2	5306.91	5741.18	4974.97	8572.29	5884.98	5049.51	6250.49	5276.79	5108.94	5141.01	4410.94	9382.63	8881.55	4871.59
M580T145	7841.87	4325.84	4947.11	5549.86	7854.79	4399.45	2275.35	8508.72	2527.32	3217.24	5579.18	6123.66	3336.91	4900.49	3318.73	2554.89	3291.52	4476.96	7243.81	11188.5	5313.62	11157.6	5899.44	3542.05	4517.03
M195T354	5594.84	5731.73	5793.57	6025.28	5345.69	5730.73	5720.62	6284.69	3841.03	7085.94	6659.72	6560.45	6243.39	6031.75	5677.86	3726.77	5853.56	6774.94	5897.78	5921.51	5933.73	5003.93	6349.31	5588.23	6072.47
M670T199	8204.25	7387.89	5921.56	3533.65	5311.27	2799.62	4579.94	6208.51	4380.63	8641.63	6986.63	11026.2	10824	8692.39	10230.9	9463.86	3061.23	9492.98	7191.12	7243.27	5622.12	6097.84	6331.12	6110.77	4819.47
M609T36	6686.59	7580.45	6573.13	6326.27	6626.73	6207.42	6455.58	6577.26	4701.6	3722.44	6558.01	8621.07	6161.49	4146.35	7739.21	7245.01	7750.09	4016.98	4618.99	4694.7	2562.97	4434.81	4809.8	5541.22	5119.05
M388T580	2823.27	2671.04	1447.39	9817.53	4882.06	4626.76	6765.01	13808.6	1318.75	4449.31	5800.17	4757.4	2657.16	15675.5	4783.67	5694.72	12547.2	5115.45	7396.22	3159.89	5771.96	1754.03	17651.1	4179.74	3393.71
M483T154	3038.93	7991.03	6976.53	12155.6	7410.58	7071.56	4756.3	1697.75	3279.3	1899.57	880.085	542.346	902.35	1775.59	1355.09	1242.45	8727.06	6721.78	8413.63	4612.87	6379.96	4557.61	6761.77	3278.12	3382.67
M381T115	3796.44	6450.49	4519.22	5180.94	4957.38	10206.2	3874.77	7323.92	4062.23	11855.8	2431.56	1328.43	5957.89	4507.38	3509.53	8207.73	5464.5	5986.58	3850.95	5634.29	3322.6	1812.94	3595.46	7612.9	11165
M451T256	6755.34	7451.38	7555.85	9021.81	5248.35	5491.42	1194.23	1549.53	4860.71	2308.24	7287.03	4225.25	4937.6	8804.56	8731.3	8349.09	3288.98	6465.84	7505.76	4903.77	9229.28	8757.86	7764.1	4907.57	1224.84
M369T203	5135.06	5770.29	5352.69	6942.91	6349.17	5144.15	5079.29	4954.74	5517.53	5689.45	6298.91	5496.74	5534.43	6357.54	5573.1	6386.4	6526.26	7392.75	7657.63	5508.65	5619.11	5231.76	6273.3	5262.01	4493.35
M922T422_3	6911.38	5533.86	5527.53	4564.54	4964.87	5389.62	5459.76	5680.02	5918.65	5422.01	4266.95	4394.53	6050.22	3247.87	4741.5	3313.88	5219.97	7161.67	6216.14	4809.29	5452.79	4923.25	5583.45	6450.31	5916.73
M174T60	5279.15	5101.66	8588.24	5043.19	5030.59	5000.2	6956.79	7330.4	4637.47	5371.39	4410.43	5256.7	7774.4	5263.88	7538.15	4785.33	4954.94	5115.7	5280.33	6073.42	8117.59	4896.26	5645.9	4645.32	5342.88
M741T101	11441.1	3551.23	9102.24	5164.95	3019.73	4700.54	10038.6	2757.51	9342.72	1827.28	4851.18	7569.75	9327.41	5137.44	7826.13	5355.17	3875.47	3743.21	2937.04	9661.22	1740.5	8038.63	4053.1	4402.08	7536.37
M1158T422_1	6241.83	5740.27	6136.61	4476.21	5230.91	4690.62	5704.7	5396.21	5823.43	5810.67	4536.94	4517.32	5480.15	3680.44	4273.44	4007.25	5387.84	6859.91	6235.91	4969.95	5491.03	4588.84	5883.44	6379.73	5905.61
M497T91	4974.21	8006.68	7022.73	8360.32	6343.84	5337.52	5694.41	3970.39	5045.18	1906.6	2109.01	1199.9	1828.01	3075.38	2062.83	2051.42	9560.29	5794.22	4516.11	4402.92	4020.21	3496.84	8261.33	2993.81	4402.91
M248T43	5234.7	4708.75	4900.67	5200.7	4412.43	5427.88	4040.5	5623.65	6538.23	4606.1	6853.29	4414.2	14052.7	4635.88	5960.2	4337.24	4034.52	5873.01	4156.66	5595.04	4749.9	10630.1	6002.08	5294.29	4758.53
M1063T354	4372.82	5229.42	5614.98	5895.48	4799.92	6146.06	5579.84	6259.84	7107.3	6737.87	6171.56	5669.39	5997.7	5465.43	4844.2	6595.62	5207.73	6293.01	5492.63	5580.41	5507.54	3964.74	6258.38	5487.86	5812.88
M187T34_1	4579.55	7391.04	5382.83	4528.1	3793.33	5489.21	5359.94	4426.33	6661.3	4599.82	8562.25	3885.04	4748.84	3473.21	5849.87	4634.64	5951.87	4641.76	6389.56	4656.97	5925.5	4237.08	7767.94	7080.1	6196.26
M771T47	5161.86	8462.44	3474.99	5933.68	3479.8	6120.03	5334.51	3289.83	4301.17	3715.01	3140.96	4931.12	7118.84	11582.4	8651.76	9092.42	7746.04	7181.16	5424.42	10635.8	6804.58	5368.13	4253.14	3672.1	6330.65
M223T34	6479.4	3692.4	6355.16	6313.76	6831.79	7072.37	6657.07	2503.94	5422.76	5856.44	3019.6	2252.62	2571.04	5629.06	3171.1	5133.09	9006.64	4574.2	4002.74	9099.07	6037.3	3159.74	5216.14	5255.13	4486.04
M683T203	6780.38	7018.28	5599.05	5063.71	5226.95	5163.37	4812.08	5382.11	4371.77	6180.51	7145.1	21816.5	18562.6	8534.19	12885.7	8824.77	4308.26	5643.69	5012.68	8783.89	3710.12	5863.48	5802	5847.1	5801.17
M509T237	4330.81	5166.08	5004.52	3845.29	2301.4	5299.55	4507.85	10713.5	8082.57	9457.97	26769.6	8045.48	9805.88	6294.96	4206.57	5780.94	4217.78	5839.03	4464.95	5998.63	3795.52	3677.69	4202.34	8044.57	9659.38
M266T63	6352.66	4908.63	4795.83	5929.68	3557.79	6470.25	4684.74	7029.05	288.537	3759.9	15172	10677.5	4289.06	5688.19	6025.43	5330.52	4532.75	7493.88	5065.44	9118.06	1791.17	8247.44	4780.83	7756.56	7497.7
M74T374	4059.44	5430.47	3497.88	6336.06	6596.16	3118.52	3642.64	3564.79	1095.29	2588.92	5726.27	4564.82	9311.18	4774.32	6459.59	3017.14	4484.35	8446.37	4946.37	4957.07	6965.51	5026.13	3691.68	5592.79	10017.8
M180T363	311.554	1646.87	10010	9547.72	9040.99	15274.2	11759.2	234.916	4685.36	442.683	263.756	573.67	1325.87	453.728	3588.25	297.514	388.117	801.749	935.292	15919	430.236	24022.3	573.139	552.184	463.737
M728T195	5489.59	6314.27	7017.15	5008.16	5062.77	4503.08	5590.51	4152.48	4202.73	4732.77	6163.92	9844.54	5673.11	6991.63	7312.77	6538.03	5153.45	8753.25	5999.93	6299.78	4056.86	5501.15	4251.07	6298.13	4122.45
M360T200_1	5106.26	5599.44	5097.59	5890.99	5920.82	5149.7	5107.41	4596.95	5639.71	6166.39	5107.32	3738.19	4595.15	4456.07	3588.7	5973.72	5752.95	6053.91	6836.55	5203.59	6373.34	4141.04	6423.76	4500.21	5700.08
M277T35	7239.94	3034.04	4586.37	5095.26	9535.41	4796.01	3922.49	5017.15	12474.1	5463.28	3770.65	1913.35	16680.1	3310.75	2972.55	2905.66	8541.62	3341.83	3251.27	3344.11	4084.99	3566.71	5211.53	4774.88	8879.37
M425T204	5701.67	5474.45	6020.75	6846.06	4701.34	4886.63	5156.71	4656.5	6269.73	6632.01	5608.47	6846.31	7105.09	8019.91	5292.14	8098.56	6728.82	4641.84	6874.03	6125.7	6435.98	4767.01	4743.93	4744.4	4469.85
M660T153	4927.86	5066.44	4593.45	6033.3	6488.47	5242.92	5663.29	5396.2	5406.6	6671.52	4036.92	4699.2	5108.21	5675.38	5411.85	6656.34	6043.17	6189.05	5503.95	5585.93	6320.57	4999.88	6305.45	4784.3	5992.27
M104T281_1	4188.53	8053.67	4812.93	4653.68	7045.67	7940.86	4547.38	4963.63	7668.63	5440.29	4195.3	6698.12	7471.07	5845.1	4179.51	5129.88	5123.86	4515.46	5474.14	4784	4647.15	5332.52	6998.51	4728.06	4048.62
M454T204	6329.48	5762.25	7376.11	5874.7	6271.08	7104.22	6212.96	7542.22	5787.49	6770.03	5111.67	6630.02	4591.57	3389.7	3781.58	4933.11	3659.37	3686.65	3484.44	3193.38	3726.63	4607.23	5675.41	4020.26	6237.32
M729T201	5310.79	5840.33	7825.38	3948.67	4433.92	4338.82	4531.72	5221.25	6518.75	2961.5	9349.43	8676.56	9134.39	4682.87	8709.1	4181.63	3828.27	7688.62	6628.68	7412.73	3244.34	6836.57	3322.39	5278.29	5183.15
M511T132	6287.36	5627.71	4337.1	5776.15	8629.83	5608.03	4828.86	3959.29	7863.3	8480.37	6222.8	6862.61	5139.55	5120.49	5245.82	5965.79	5810.27	5957.52	6059.47	5573.32	3589.7	5060.94	6030.3	2668.85	4054.76
M169T378	5185.07	4301.25	6402.82	6494.86	5647.12	5291.87	6014.16	3816.34	9868.79	11863.3	4442.27	12607.8	4262.01	6438.7	5865.01	7064.78	4613.89	3765.44	4863.88	6567.49	3096.79	11390.9	3749.61	4785.39	2511.29
M352T130	4733.14	5125.98	4142.26	5096.16	8338.54	4700.79	7042.79	3549.17	9660.28	6981.67	4161.33	5157.13	5050.83	5771.92	5822.03	4474.09	5811	3138.15	3211.8	6401.19	2751.51	5809.49	4151.67	7641.14	5678.45
M256T111	4842.89	11292.9	5468.39	5098.54	3902.61	4750.32	5575.16	4574.15	3620.84	6222.76	5965.28	3715.35	4680.77	6070.57	4483.33	5096.56	5053.91	5310.7	5271.59	5619.44	8117.5	5359.77	6139.12	4082.94	5418.18
M360T88	5594.83	5931.2	7045.67	6551.41	6519.88	3233.07	4123.7	5358.07	7822.05	3729.88	5801.71	23834.4	34909.9	4458.96	7224.24	6773.69	3579.04	7561.06	3538.89	5878.57	2722.78	5822.87	4646.33	4765.98	4238.65
M351T37	1989.84	7354.15	5046.88	6235.66	7273.12	5587.87	3785.96	8487.39	2242.52	6205.24	3052.19	7072.37	7396.73	6097.1	7367.69	3114.19	4445.27	6210.88	6644.69	4913.07	6666.77	6675.53	7969.54	3132.63	2225.1
M537T93	5873.09	5522.13	4441.05	7296.6	6409.45	7511.67	6192.32	4981.18	3564.69	2263.48	1303.13	1464.36	1492.42	2343.6	2321.55	1436.49	7650.84	5443.51	4482.75	4899.42	5240.27	2141.53	9169.69	2062.4	5475.6
M219T34	4425.65	8025.36	8281.25	6821.93	7603.82	4608.09	4212.52	4332.45	5450.86	3960.17	9630.84	4247.89	6875.55	3459.45	4062.46	5564.81	3833.27	4264.22	4732.85	8205.1	4280.42	4847.07	5086.46	4220.47	4398.77
M665T38	3980.93	4506.01	4449.67	6473.88	6083.13	5773.63	6064.54	4559.65	3955.88	7245.06	3330.63	3327.69	3070.25	4016.26	4077.97	4364.45	7056.23	4452.41	5792.14	4293.67	8160.07	6387.85	5668.27	4415.69	4430.04
M223T87	5923.37	14473.4	4535.75	4349.5	5090.83	3289.99	3417.32	5722.42	5352.77	3876.05	6156.11	12425.4	12407	8693.68	13081.7	9617.32	3453.22	4681.4	3929.27	7695.38	1914.33	8184.72	4928.03	4300.65	4487.85
M627T162	3442.37	3217.38	5625.12	4822.71	4288.53	7404.28	8037.69	6660.06	7374.81	5626.42	10585.3	3642.81	5829.45	6696.18	5914.43	5271.63	6078.32	5430.56	3610.08	5456.11	4030.98	5539.01	3530.61	5826.37	4385.17
M317T431	6440.55	5103.8	5119.38	6349.29	5230.41	4906.75	5048.52	6032.23	7167.82	7496.39	9670.95	4672.07	6165.36	4333.37	3784.31	3904.57	3496.72	5444.04	4538.29	5228.58	5872.73	4270.87	3890.25	5065.13	5076.13
M491T154	5121.83	4863.6	6036.13	5934.47	5400.38	4855.11	4847.52	5032.1	6545.23	6426.75	8647.94	4658.19	6817.34	5243.4	5098.35	5915.31	5309.76	5005.05	5491.51	4966.8	5752.61	4729.4	6001.88	4870.3	5785.12
M272T58	6599.42	3337.62	7418.57	3985.28	5792.64	5377.14	5528.29	3648.45	4246.09	2843.3	4050.59	1631.47	8467.06	4403.14	3463.62	4625.28	6607.15	3734.9	5903.9	4964.69	6648.92	4675.27	8886.2	3848.74	6626.36
M393T100	5287.52	3224	5523.2	6238.54	4818.52	5528.15	5502.69	5087.06	5578.69	8038.71	2965.63	1362.74	3847.79	10464.7	5505.07	4242.02	3193.5	5409.17	6094.74	9234.26	5059.6	7359.27	10197.1	5180.42	1703.21
M256T336	5144.05	5293.09	5567.35	4968.03	5109.07	4488.2	5345.35	3527.76	5778.72	5367.44	5205.48	3236.62	5260.15	4093.88	7547.34	4072.87	4767.64	5724.48	5095.35	4520.1	4655.33	5183.33	6001.79	6938.67	7125.02
M889T173	6829.2	7009.66	6476.44	7199.53	5384.77	4921.67	5115.16	2657.3	7046.83	1254.26	1930.03	3917.19	2151.51	3531.61	7224.59	2021.95	7232.17	5938.72	4654.47	5585.92	2797.55	6364.7	2388.12	5785.74	2114.87
M610T29	4853.01	5815.96	3046.78	5461.37	5482.34	3546.85	5423.8	5726.29	5529.69	4293.01	5011.44	2965.5	4948.18	5595.16	5837.63	6541.02	6482.25	6521.67	6622.96	5829.6	7737.47	5617.34	4473.76	5079.8	4685.79
M381T47	5146.03	4562.36	3432.83	5148.55	5768.21	3506.81	3897.96	6947.44	5372.15	2717.01	7795.64	1128.99	2057.2	5893.38	6379.55	5923.86	3223.24	5858.26	3048.64	6091.93	9885.18	5498.28	4789.17	10839.8	3747.24
M564T122	5552.55	7767.37	5913.61	3892.4	4378.81	3402.73	3585.54	3427.94	5110.58	4038.22	4467.12	4715.02	3973.91	5427.24	3146.55	3863.14	3937.47	3155.36	3509.12	7593.67	10076.4	7471.04	6744.4	3530.68	3364.11
M371T272	5677.37	4518.14	7098.58	4951.48	6848.79	4407.53	5359.18	6922.74	7780.78	4124.24	6925.95	5354.03	7375.94	3362.62	6177.61	2961.78	3767.93	4097.68	2897.86	2379.23	4308.76	3468.7	4299.07	6619.28	6338.91
M639T32	5183.9	5354.08	4656.72	3260.1	4712.77	3972.76	3940.07	12270.6	3418.28	6095.98	5423.85	22645.8	17194.9	9711.45	14851.7	14400.9	4402.85	4733.09	4410.39	9546.25	2850.54	5568.56	7150.21	4298.06	4362.62
M420T211	6242.89	4292.85	4555.91	2703.96	5090.81	4182.05	5608.46	9356.68	8722.56	5977.92	681.554	777.218	2375.11	2447.69	6220.38	3233.73	3064.38	3141.21	2847.35	2965.11	1129.29	7108.97	10387.7	9298.27	8219.71
M165T299	5854.87	5216.18	4675.11	4352.37	4745.91	4138.15	4984.72	6659.68	6178.66	4893.58	4023.91	4905.53	5027.79	3589.39	3928.98	3364.15	7892.01	4713.22	4349.54	4249.64	5061.32	3863.68	6849.69	6482.53	7079.69
M131T265	4069.33	4268.32	3262.48	5161.97	6530.72	5433.7	6199.93	6266.56	5719.66	4009.1	7507.75	3892.8	5713.34	5591.49	10963.3	4756.21	5872.21	6808.87	4998.38	5819.39	5310.22	5019.33	3288.54	8053.65	4400.9
M603T152	4608.39	4815.84	5688.59	6210.72	5388.12	5528.86	4884.57	5091.68	4884.55	5745.65	3687.8	5305.72	5979.14	5074.11	4959.32	6063.35	5636.35	6247.53	5485.94	5234.07	5629.19	4899.05	5465.83	4910.46	5383.82
M60T281	5113.87	4177.21	4675.5	6828.84	5120.37	4220.14	4609.85	3931.63	4568.9	4583.03	4986.5	3997.41	2884.76	5503.38	4356.92	4917.09	6766.73	7506.42	3354.56	3631.28	4523.29	4082.89	6970.17	6811.87	7076.21
M127T258	4184.16	6709.6	6167.47	5398.78	6123.91	5874.56	5779.57	4615.02	7665.58	3246.04	4034.89	7177.29	6783.08	3848.12	5462.67	3793.75	5369.81	4906.46	4861.97	6738.54	4029.52	6225.64	3388.79	3518.72	2101.64
M489T55	4995.92	3981.11	5260.68	7957.82	4103.08	9707.87	8052.39	4141.12	5822.61	1588.01	3685.23	3407.57	2940.9	6308.79	3543.82	2442.69	3957.75	3419.93	3116.15	7458.81	1707.45	4990.08	3943.26	7590.22	4712.44
M497T153	5118.6	4867.95	4366.08	6717.61	5749.04	5996.37	5360.43	5764.27	6399.52	6763.25	4179.97	4611.41	4699.33	5217.81	4973.43	6011.39	6031.35	5654.8	5457.02	5266.02	5004.79	5368.35	5679.44	4672.4	5286.21
M189T258	4070.84	6287.02	7701.4	7043.35	5318.33	5140.85	2144.49	2461.74	3716.99	6001.44	8346.52	4320.93	5374.24	5695.18	5014.09	5662.06	3410.82	5954.43	4283.54	6075.15	4272.56	7448.46	6833.93	3422.86	6634.2
M696T212	4008.65	7137.02	5999.14	7915.52	7490.96	4146.08	4264.16	2926.27	2579.74	3149.44	1301.47	1081.32	2017.84	2498.44	2103.81	2294.29	8300.47	7765.26	7800.89	3368.29	6784.67	3861.65	7048.11	2629.13	4072.64
M207T280	4610.52	5367.03	5178.75	5122.02	4482.12	4722.73	5980.08	5671.69	5511.18	8054.9	5273.73	4066.14	4675.3	4805.3	4408.66	4548.81	4349.67	6458.15	5129.11	3769.45	4657.9	4585.84	6178.93	5576.02	6275.28
M261T221	6454.3	3750.96	5306.02	4212.84	5686.69	4926.53	5236.44	5171.84	6558.5	5664.36	2305.65	4540.14	5296.64	9195.16	6156.25	5721.15	3982.55	5377.28	5182.98	6481.46	5283.37	5174.61	8065.91	4729.74	4355.04
M923T210	6493.84	4132.71	8301.61	6596.83	5541.41	6731.66	6670.11	4389.6	5549.38	2133.23	4229.51	709.191	2146.85	3610.83	3256.61	2617.58	6006.6	4845.63	3885.07	4168.89	2659.13	5934.01	4205.51	5124.5	3794.38
M171T88	4038.4	5449.54	4442.04	4984.55	5275.31	4112.69	4103.15	5568.01	2790.38	4105.55	6142.74	6880.2	10808	5799.81	8764.86	5350.51	4292.06	5427.99	5218.08	7653.44	3500.03	7758.29	4869.03	7108.31	5601.33
M259T363	258.8	1428.79	9986.79	8958.78	8675.89	14194.3	12136.8	233.187	4524.17	208.355	189.59	506.131	959.818	221.307	3658.99	201.566	258.842	503.23	698.324	15484.6	335.926	23094.6	274.226	209.896	212.206
M600T239	8069.34	7480.17	2470.55	4516.72	6585.16	2183.06	3751.64	2770.04	4668.93	4677.98	6232.78	7606.18	8507.86	4164.86	6623.14	4143.05	4322.56	9863.75	8151.7	5131.72	1937.91	5906.16	7474.98	5035.84	4740.34
M421T263	6584.82	6688.3	6423.7	8853.84	6119.83	5416.54	2030.45	707.247	3260.47	8723.16	7548.23	3276.63	5755.61	7794.9	6229.24	5717.69	2902.95	6520.5	5062.24	7223.74	4516.29	7471	10815.6	1874.16	3301.02
M180T300	2741.54	6477.78	6650.53	6069.13	5737.05	6415.56	5752.97	2677.55	7044.44	4127.26	4864.2	4519.57	7341.62	4535.58	6004.59	3891.92	5786.33	5390.93	4687.68	7920.6	4642.71	6265.63	2454.13	3984.42	1529.66
M431T137	4336.7	6598.76	4766.53	6829.76	5989.15	3464.44	4227.22	5152.7	5032.78	5181.08	5131.66	3355.94	3441.99	3687.58	3471.89	2429.74	4034.6	5880.77	4655.49	6498.39	3996.23	8194.76	6516.3	3425.67	4626.98
M328T39	4672.8	5732.19	4002.2	6065.25	1902.12	5663.48	3126.22	6837.07	5848.45	11250.6	6626.71	15237.6	9638.9	6495.56	7052.66	8981.89	4308.91	6717.36	5938.89	6403.58	3145.76	6653.08	3916.02	5747.69	4513.7
M738T52	7663.15	5531.11	5945.05	5957.67	3576.4	9664.18	5707.08	4808.93	5948.79	1727.27	6225.89	14388.7	5448.87	7205.56	11254.3	5900.71	4276.33	3437.75	2277.92	6898.86	1790.34	4946.93	3675.18	6876.52	3889.69
M491T26	6669.54	3814.74	6186.77	4292.84	4971.87	5739.39	4771.34	6882.76	7056.3	3906.52	6518.15	3680.28	8568.68	6152.41	6907.3	8320.22	6012.02	4588.93	4813.26	4041.85	3666.06	3299.34	5372.94	6184.59	4321.33
M739T200_1	4473.34	5160.53	5386.98	5186.31	4702.58	4787.53	5677.01	4737.21	4968.73	6277.33	4321.6	4249.05	4224.23	4277.48	4145.59	6234.82	5354.16	5749.61	5688.58	5639.13	7277.81	3666.02	5999.04	5754.17	4555.83
M185T371	5294.66	5554.64	6263.64	6950.34	5817.02	5041.94	4906.71	3443.6	8056.25	6803.98	5674.96	11127.1	4878.29	6020.29	5745.84	5544.62	4327.78	4008.45	4389.24	5767.81	2892.56	7219.22	3717.37	4526.04	2846.93
M187T38	10150.6	2409.01	1599.34	9777.36	10222.7	12292.4	2573	1882.88	2875.86	7668.08	2984.69	3725.91	2039.63	7035.31	3895.53	2491.38	2071.9	1773.95	2279.3	2703.56	1906.51	9802.86	14675.8	1665.74	6224.74
M307T48	4262.39	5387.88	4170.19	4629.08	10159.6	4268.02	2839.57	5056.42	5052.28	6475.47	8709.64	2943.1	6034.03	5182.52	10435.4	5646.96	6664.03	5180.69	5089.55	6879.83	3853.34	6003.53	4176.14	4404.06	3401.45
M940T40	4730.92	4332.12	4452.32	4302.38	3614.92	4374.85	7659.26	12420.8	2566.47	8396.01	1976.47	3454.99	3886.96	7143.49	4530.61	16849.9	3795.73	6197.65	3268.3	5874.88	6537.44	6381.95	5316.09	4851.32	6747.16
M870T183	6211.05	5420.02	6308.7	6180.68	4553.72	4347.81	5310.84	5920.51	3565.79	6805.71	4717.91	3335.17	5364.38	6446.1	6972.34	3971.62	5022.48	6349.47	4677.22	4809.6	6769.54	5947.8	322.969	7515.61	3446.41
M1153T422_2	5831.97	5338.36	5011.5	4030.39	4540.16	4942.05	4855.24	5094.38	5178.82	5149.23	3979.62	3868.39	5525.07	3012.65	4394.43	3787.35	4367.53	6556.53	5498.65	4594.94	5103.6	5123.46	4818.25	5700.95	5292.4
M93T320	6128.87	5634.75	5063.65	4757.15	8342.2	2873.58	3247.76	5118.16	3506.6	7818.83	3784.82	5317.98	8682.33	5906	5723.61	7067.45	3573.29	5986.67	5261.81	5502.74	7043.24	6212.25	6176.35	3406.46	3644.99
M1002T177	4362.43	3100.52	9766.02	3008.82	2593.59	6120.18	4047.52	4678.67	6599.72	1097.35	5304.77	16928.2	4976.44	2240.05	7143.46	3538.12	2037.04	6660.73	3519.38	11295.5	553.068	5595.21	4102.45	7592.37	4823.2
M119T34	5224.09	4774.97	5049.52	6015.65	6055.19	5844.75	5183.1	4058.5	5547.75	3621.36	5296.01	5237.43	4401.54	4171.63	4927.19	4144.11	4302.55	4548.26	4890.84	4356.04	3673.08	5497.16	5997.73	4669.89	5369.99
M707T202	4584.61	5814.88	5015.97	5130.19	5175.81	3287.19	4331.86	5237.04	4249.62	5382.59	3026.81	11230.1	11572	5999.62	8987.17	7166.79	3511.2	6478.81	6035.53	6298.56	3835.8	5564.78	6159.5	5060.18	5678.62
M435T247	7302.41	6910.3	6398.64	4555.86	5989.5	5558.81	6130.76	4485.79	8249.16	3476.39	7078.86	2771.52	2187.28	3203.23	1353.49	3913.18	6851.1	992.972	9108.58	3691.37	8504.04	1927.57	2143.76	3961.89	850.027
M159T34	5447.88	5011.59	5120.96	5274.53	5852.52	5481.89	5151.9	4514.14	5292.32	4353.2	5957.39	6285.44	5075.65	3783.77	5416.12	4754.28	4342.29	4461.92	4541.63	4866.7	3886.6	6297.77	5266.37	4267.52	5133.99
M922T422_4	5388.42	5151.69	5151.62	3908.29	4360.02	4606.6	4915.83	5243.87	5251.95	4643.61	4073.81	4143.18	5144.69	2926.76	4235.43	3339.67	4594.52	6428.14	5641.34	4651.88	5053.95	4246.45	5224.46	5777.83	5193.31
M129T181	6160.4	6149.3	4354.24	6294.75	6410.93	4780.88	5769.91	5569.37	4895.24	4699.36	9061.64	4194.12	5361.87	4534.52	6852.68	3960.43	6159.98	5652.5	4677.97	4443.57	4825.71	5431.13	680.038	6333.35	3707.72
M270T78	5600.74	5749.48	3860.72	6694.18	3505.8	4798.96	8144.22	5952.88	3156.99	7191.35	3900.06	2593.19	3995.9	6524.01	5664.38	3879.4	5048.78	5664.21	6592.05	4732.1	8120.16	5221.38	2928.57	4981.79	3977.48
M352T138	7066.87	4476.85	5477.03	4228.14	6832.72	2331.79	2807	7121.4	4457.05	7077.47	9310.39	2080.69	6154.17	4642.06	4538.11	10000.3	5858.1	2935.83	6671.63	5050.71	7576.09	8413.82	2028.56	2579.79	2828.55
M253T346	10551.3	5371.26	5358.03	7488	7565.46	3359.9	7533.23	2597.13	7288.16	2712.37	7859.06	4275.19	5456.5	1409.49	1916.75	1329.43	1359.77	5306.5	3694.38	2657.43	4012.69	470.613	6245.32	3716.34	9560.98
M961T159	6932.68	5192.07	5810.07	4881.66	2169.78	2847.9	4318.12	6653.31	3189.36	5328.08	3032.59	4235.57	6088.79	12111.2	7907.12	8036.95	5528.06	5872.44	4744.1	8344.6	5785.49	8967.73	4117.51	5907.79	5344.85
M620T37_2	3869.15	6252.69	5531.54	3833.4	5770.53	4026.19	3972.29	4914.68	4785.55	2358.3	5839.4	3743.38	8647.81	6113.55	6690.65	3416.74	2456.53	4851.26	4525.89	7918.7	3698.41	12072.2	3349.51	4651.94	2110.78
M741T201	3120.28	5162.14	6035.43	6485.07	5504.51	5674.61	4979.67	5507.78	4169.29	6174.52	2644.74	12547.9	9102.59	2420.47	7922.61	5475.03	4274.26	6097.73	5349.87	3069.67	4642.04	6504.85	4069.95	2536.78	5112.79
M307T363	255.18	1519.53	8762.93	8736.29	8416.84	13859.5	11602.5	303.885	4225.26	236.713	220.467	481.416	1145.76	396.284	3490.43	223.589	239.172	490.54	685.24	15567.2	194.284	21873.6	252.785	491.523	214.902
M175T34_1	5649.42	4657.99	5250.93	4806.47	5550.65	5356.32	5731.19	3647.58	5448.5	3261.52	3445.86	3976.23	3619.62	3546.68	3903.51	3868.37	3816.11	3745.23	4479.87	4466.93	2760.82	6494.66	7014.99	4102	5735.69
M619T108	5094.73	4996.52	5064.59	4716.51	5780.86	4138.31	4165.71	4995.39	4188.83	4940.17	5783.49	4578.76	4948.86	5940.66	5108.28	6098.17	5337.5	5815.88	5511.79	5706.73	5459.21	5779.01	4658.32	5119.59	4414.48
M760T199	5885.79	5594.52	5130.06	7204.53	5147.49	5229.25	4586.28	5290.28	5723.87	3532.99	3325.21	4434.82	4548.52	3593.64	3724.3	4423.63	3976.53	4953.44	4536.25	3952.39	4830.11	4470.74	3929.61	4089.61	3303.99
M349T87	4860.72	4668.01	4974.15	4613.81	5081.05	5076.13	3267.22	5949.74	6503.11	2792.13	4279.22	2212	3513.85	4676.69	6385.18	5245.86	4595.37	4233.62	4610.16	4444.89	7028.09	4199.59	6169.94	7969.15	5302.62
M740T38	5334.54	3557.19	7632.7	5699.38	3200.22	7192.53	5791.89	4012.87	6481.83	2302.66	4530.24	3611.06	3261.69	3861.29	4780.34	3704.12	5022.84	4456.94	2889.99	5430.64	1650.99	6016.61	4562.72	5042.61	5273.48
M459T260	5271.87	6234.95	3714.24	6582.61	6759.92	3895.45	5725.6	4079.09	4563.84	3729.78	2589.39	7097.97	8944.3	3819.46	5816.49	3908.33	6447.63	5748.56	6221.64	8628.47	4149.6	6399.21	2938.39	3384.29	1651.18
M302T76	2588.27	5036.78	2340.16	5661.1	6607.57	3714.75	3546.35	6649.53	2235.84	1445.56	3908.78	2027.25	2031.05	18204.8	3751.84	2051	4344.57	10181.4	7560.77	3562.85	2595.65	2597.78	3753.61	2260.8	14230.6
M189T44	5406.06	2576.01	3862.82	2991.62	4390.33	3311.8	3866.23	3519.96	3039.48	2946.37	2970.43	2337.16	3522.43	5787.48	4177.57	3697.21	4428.87	6235.5	7406.71	8256.46	3652.05	7966.76	2220.32	8959.48	6270.14
M395T366	8717.74	5594.95	7510.7	5948.83	4770.71	4465.71	1902.89	1914.88	3074.59	7479.55	6749.82	4396.35	7575.47	7444.21	6022.92	6734.98	3624.58	6720.28	5448.17	4883.84	4341.51	4962.9	8801.82	2556.03	2881.84
M159T277	5766.73	5605.78	2804.1	3992.99	5421.07	2817.71	5109.05	755.537	3056.96	5553.43	3485.3	1338.17	12540.9	4074.67	7914.41	12278.2	5854.24	3378.63	3583.89	4350.38	4893.73	7401.58	2731.8	14270.2	3993.42
M718T38	3811.49	3879.06	5116.73	5473.12	4687.15	5576.87	6007.75	5106.27	7246.69	2448.64	5300.17	1955.72	3970.26	3496.85	4276.22	4000.7	5313.56	3638.28	2930.92	4626.4	1823.32	5096.88	5327.9	4820.69	4812.58
M191T99	4286.67	2874.02	6063.08	5563.91	4038.91	4785.57	5442.27	5397.2	5544.17	5026.36	3240.35	2360.64	4328.05	10626.6	6929.22	4752.28	2080.1	4165.63	4814.07	8571.12	4124.8	6996.79	8157.82	5558.47	2657.24
M667T200	5772.86	6131.89	4732.75	4746.51	4680.44	4503.94	4130.43	5412.08	3650.45	6618.84	6844.37	25514.2	19959.8	8501.61	12025.2	9849.54	4495.63	4112.26	5752.32	8120.53	3266.95	5294.75	6122.25	5721.11	3488.78
M204T36	2851.75	6068.56	2840.23	3127.02	5855.26	3541.74	3111.95	8937.46	4049.22	4179.07	12747.1	6577.79	11499.1	4085.13	6221.91	538.005	6957.18	4865.65	3402.52	9806.19	3308.52	8240.36	4408.48	3039.86	4035.1
M611T200	4498.18	5569.24	5160.36	5457.99	5567.68	4093.44	4278.2	5185.59	4863.71	4935.75	5441.34	8736.89	8650.93	6017.12	7936.97	6169.47	4561.82	6096.17	5619.44	5745.17	3714.31	4849.96	4067.2	4749.45	3785.12
M708T189	6382.42	6980.88	4667.48	5289.06	4152.39	5184.53	5609.58	5670.71	5119.72	6595.89	2239.39	4180.61	1285.88	4040.6	3541.41	4478.09	6540.66	5621.42	7190.9	3321.35	7352.07	1024.21	4470.48	3861.05	2254.27
M161T34_1	5409.65	5398.92	4775.92	5282.85	5805.53	5803.56	5242.54	4039.53	5026.27	4076.61	4052.49	5456.36	4902.96	4281.09	4671.53	4157.46	4493.76	4209.44	4695.79	4134.71	3616.37	4813.86	5110.25	4711.72	5096.68
M581T381	4470.87	6495.51	5146.68	5653.5	4610	4498.7	2557.6	3406.89	4273.59	5797.67	5946.17	3470.07	4535.01	8134.86	6945.73	6880.31	4646.66	4271.23	4347.98	5330.15	6848.82	8080.71	9159.07	3427.35	2958.84
M290T42	7749.18	4730.16	1912.13	5084.87	2489.37	2996.5	5440.87	4895.61	3336.66	3497.08	2980.86	1416.57	2108.84	2677.91	7028.31	4594	3866.04	5486.06	5166.11	4746.17	1942.38	6481.43	10056.9	7890.24	5462.7
M165T35_1	4333.47	4730.9	3691.77	6334.35	5920.25	5532.29	5236.79	3480.71	4877.23	3844.3	5518.83	3049.47	4213.61	3556.08	4036.85	4043.02	6292.65	3928.38	5325.3	4009.84	5200.95	3790.56	4748.01	5635.98	5039.48
M91T231	3787.7	3625.19	3346.12	4720.45	6984.55	2573.41	3745.43	5181.07	3907.69	3517.2	3014.47	3570.74	3694.41	4584.36	3596.08	3531.78	4037.14	7702.1	7163.65	5013.47	3674.92	5030.25	6321.14	5128.89	3250.08
M589T260	3883.31	4595.05	3815.11	4845.28	4502.84	4562.48	4076.35	6689.78	5832.4	7770.71	9707.8	5545.31	5461.26	4715.39	4197.69	5381.94	4065.32	6614.9	4399.64	4155.84	4950.37	3427.25	4424.78	6045.46	7029.79
M290T121	10501.1	4312.69	3564.31	3675.65	2007.05	2530.7	4530.1	5223.76	3841.66	1298.65	2220.5	1498.35	1695.18	4036.42	1815.3	3677.37	1269.03	4435.93	3125.01	3349.87	2505.23	5879.62	13227.9	8527.46	9063.03
M527T49	5171.36	4581.93	5406.14	5429.17	5385.76	4921.33	5151.34	3113.84	6849.25	2740.79	16776.5	5035.72	10141.3	6776.41	7902.71	17685.3	3963.89	5028.68	4535.14	6828.5	4166.7	2334.5	3817.22	2712.86	5700.79
M159T464	5234.26	6014.78	5639.56	6216.15	6017.92	4481.75	3306.22	5263.93	7015.26	6036.56	6656.67	7053.93	5396.57	5081.1	4739.36	5139.88	4232.58	4056.78	7278.32	4624.15	2824.7	4193.59	5656.75	5879.3	4953.42
M921T184	7007.68	4196.39	5844.31	4888.32	3843.35	5428.75	6363.02	3962.7	5134.71	1520.3	3853.95	12128.2	4973.37	4922.2	9619.39	3446.84	4065.41	3910.61	3037.99	7852.65	1814.56	6248.06	4102.98	4485.26	4659.01
M115T40	535.282	2100.94	9021.81	10020.9	980.78	9459.8	8322.79	7325.46	9231.5	1291.71	4102.72	4528.1	7713.06	6636.84	8557.38	1837.4	8243.97	1466.36	8675.32	1268.86	5975.65	1314.04	1107.01	8546.27	1516.82
M831T331	1583.52	7023.65	4350.32	9041.26	3890.72	4380.09	2148.7	4069.07	2398.93	3389.77	4154.37	3133.18	3701.43	5873.16	4985.27	11240.8	4894.94	4274.93	8875.08	3150.97	7357.44	8064.36	7139.69	3141.54	3582.62
M204T258	1591.38	6749.32	2340.98	5116.41	6867.71	6126.72	6387.15	4887.25	8323.09	3049.31	2640.96	3865.14	6209.11	3025.14	5097.64	3713.74	6365.74	5645.95	4985.41	6986.44	4162.36	5471.22	3147.7	3601.86	1153.71
M127T363	208.62	1465.34	8558.69	8617.49	7529.12	14163	11629.5	202.582	4178.93	74.8384	75.7963	411.557	857.635	167.811	3537.89	80.0469	191.392	428.851	609.389	14937.5	102.722	22164.4	132.549	166.786	59.1549
M301T34	5050.61	4759.07	5828.96	6023.43	4949.74	5292.92	4198.62	3819.03	4899.6	3988.5	8395.03	5667.72	7547.94	4247.41	6362.03	4993.74	4091.41	4112.64	3848.98	4908.85	3396.58	5783.01	4797.69	4691.63	5097.61
M717T153	4313.38	4570.38	4808.37	5205.38	4721.47	5290.46	5111.81	4640.97	5685.92	5383.86	3987.1	4347.47	3583.75	4438.45	4845.99	5919.64	4964.54	5117.9	4176.94	5116.83	5186.02	3813.2	5628.19	4686.24	5172.36
M292T263	3681.5	3798.99	5633.67	5140.17	3398.94	3501.67	10321.6	12972.6	1339.7	3464.67	4212.05	1667.23	2583.23	4212.82	3407.21	3318.41	1975.38	3747.27	2783.33	4373.45	2734.73	4170.61	5608.9	12556.6	1487.52
M709T153	4089.88	4771.93	5062.01	5697.08	5116.53	5177.35	4682.27	5166.23	6030.49	5560.55	3474.41	4377.2	4737.18	4405.71	4150.43	5643.89	5003.45	3713.61	4796.45	4974.19	4890.58	3772.01	5887.77	3258.82	4807.39
M118T272_1	5021.24	4838.99	5624.32	5005.8	5446.77	4972.41	4270.51	5588.35	6097.97	4427.68	6082.6	5393.28	5963	4334.7	5453.47	4189.58	4431.97	4392.27	3713.05	4103.66	4277.17	4160.75	4378.72	4895.57	4634.55
M520T114	4532.61	6272.06	3960.13	4032.37	4252.36	4930.55	3761.29	4112.21	5192.01	4323.69	3336.73	3914.79	4270.85	4602.91	3884.49	5291.57	4539.84	4704.66	4071.6	4793.1	6354.11	5466.9	5392.76	6774.37	5936.82
M229T335	5001.14	3399.87	5526.04	4986.28	7725.23	4916.15	4362.66	5821.5	5030.56	5818.84	4091.57	3636.91	2904.28	4951.34	4777.75	4423.78	4804.88	4860.87	4062.41	4271.52	5687.88	1942.03	7381.26	4505.41	3478.08
M552T152	4458.98	3713.79	4466.79	5351.61	4694.76	5247.81	5084.91	4713.13	6002.45	4773.14	3991.99	4403.8	5175.79	4279.33	3510.37	5307.33	5644.19	5032.7	5038.58	5068.47	4997.01	4601.73	5324.33	4722.26	3697.28
M291T264	9574.5	5568.85	10391	6751.69	4805.24	2874.69	2353.66	807.046	3863.59	10999.8	6702.46	4747.41	7882.24	6015.31	4532.58	4123.09	1868.62	5991.78	3454.43	7370.2	3286.87	5405.64	9526.08	1877.48	2822.86
M256T80	3486.7	4258.42	4376.92	4433.39	3342.15	4286.39	4688.95	4696.15	2506	5521.94	5130.98	1448.87	4274.02	4537.87	4206.78	3680.62	5907.06	5886.54	5614.65	5341.1	7122.66	4467.53	4165.4	3103.01	4801.31
M305T382	4785.92	4241.79	4748.79	4242	5246.68	4384.78	5014.14	5301.6	5079.81	6721.73	4528.09	3924.57	4296.28	4880.79	4530.37	5077.31	4614.7	5294.88	4438.89	5339.69	5520.62	6468.24	4381.48	4914.17	4111.9
M501T153	3317.68	4874.51	4082.54	5233.17	4502.54	6061.14	4517.43	4352.35	4586.8	5620.04	3593.32	4248.72	4889.47	4806.99	4309.68	6555.15	4765.82	5497.16	5260.19	5464.54	4778.12	4808.09	2244.49	4814.93	5549.79
M520T193	1876.51	6479.93	4691.76	7066.61	7248.78	5792.55	3630.79	780.684	2204.03	1430.2	1291.63	1165.81	944.499	1319.9	1511.28	1085.06	5620.72	11317.7	9082.32	2641	9749.98	2229.25	7353.68	1404.14	2337.57
M146T38	3460.08	2806.65	4357.48	9224.92	7283.64	6774.21	5752.1	2711.4	5443.67	3580.74	19574.5	4715.4	4536.87	4305.89	4501.75	3014.94	5692.4	4375.62	2550.26	4551.24	1800.19	4617.13	2322.53	5023.22	6776.88
M520T317	3517.42	4507	4732.45	2730.43	595.923	5707.13	4984.15	6892.36	5336.53	2929.88	9302.21	1717.53	2587.75	1363.26	3763.85	254.735	4232.26	8213.64	5575.64	3898.16	3923.78	3363.35	3703.09	6630.12	8656.51
M204T90	6298.33	2386.74	2112.85	10436	3285.58	6067.23	2841.17	4925.48	4124.36	4824.05	3425.89	5794.97	6112.41	3465.53	2381.64	4955.29	5376.17	7223.64	4488.35	7000.92	3702.95	5037.48	2483.94	3646.29	3412.57
M176T34_1	1686.69	1969.42	1528.21	1842.97	5669.2	1561.48	9866.99	1119.19	2024.24	983.679	1147.15	6641.45	4927.44	1646.23	1436.75	1023.23	2427.64	10239.5	2161.18	35337.9	1976.07	1304.31	1425.8	2073.05	8281.24
M324T43	5172.37	2921.98	3223.37	6357.54	3198.69	2155.88	2943.55	4043.69	4347.03	2239.35	2814.89	1800.8	1961.3	2096.88	2129.72	2359.42	1719.67	2753.48	7248.4	3553.51	1196.89	3945.41	8436.32	19957.6	6587.46
M768T198	6117.74	5869.54	6413.45	6503.69	5081.02	2753.21	5020.61	5286.46	6132.1	1712.93	3772.24	3284.14	4082.33	5111.65	5840.66	5434.79	4405.27	4762.01	5782.54	3809.71	4563.54	4663.01	3481.64	5984.56	3018.22
M194T366	6311.41	5630.62	3925.69	4212.56	4304.38	3652.08	3574.82	6278.73	3753.27	5477.16	4856.36	5190.84	4734.56	5124.77	4998.63	5323.63	5757.93	6635.61	5781.3	4329.96	5388.87	3766.88	5218.58	4556.39	4657.3
M892T33	6282.55	5080.1	6038.1	5027.71	2499	5248.27	4485.31	4257.68	3961	4161.86	4329.3	7079.9	4302.27	7417.76	6531.55	4372.55	4940.82	5456.51	3895.76	6832.27	4003.64	6315.45	3850.18	6017.99	3778.6
M367T87	4006.07	3702.02	4248.61	3861.76	8011.5	3608.21	3257	5184.02	5950.12	4207.78	5956.23	2026.8	2130.74	4238.24	4609.55	5954.78	4770.37	6317.63	4290.77	4540.71	6117.7	4444.98	5469.33	6943.08	4149.8
M589T201	4772.64	5742.31	6232.53	3062.14	4261.45	4729.73	3370.35	4571.05	1780.83	4920.29	6111.21	14363.2	11544.3	6281.23	8650.54	6238.1	3525.34	7312.49	6861.44	6750.74	2947.61	6317.38	5626.89	5615.57	1552.92
M226T59	4164.28	4119.02	5214.41	4838.02	5448.38	4212.77	4515.62	4206.83	5498.29	4050.51	3873.79	4253.29	4390.36	4470.64	4164.44	4910.39	4794.38	4422.42	5072.26	5263.87	5003.74	4173.26	5047.06	4839.8	4352.94
M179T35	4266.94	6119.17	4832.18	4633.12	5482.4	5531.96	4707.7	3833.01	4906.17	3501.8	4384.42	3941.39	3866.99	3932.58	4281.19	3938.45	4224.89	4231.2	4616.12	4197.2	3979.65	4622.6	4610.59	4817.72	4678.13
M688T352_1	4732.47	4765.26	5669.42	4384.25	5660.92	5023.78	4901.69	3955.85	5636.43	3028.63	4704.83	3845.38	5127.9	3077.16	3946.01	3570.93	4652.46	4293.78	3532.73	4448.8	3736.09	4683.42	4594.57	4902.61	4507.94
M662T153	7205.49	4548.47	4298.77	5772.39	4909.32	4530.68	4226.33	4667.91	5815.29	4748.62	3296.74	3949.77	4977.14	4201.25	4421.94	5590.76	4378.22	4232.12	4752.33	4272.48	4617.3	3590.91	5278.05	4188.2	4491.88
M465T154	2030.29	10478.6	4722.24	10022.8	5553.5	6039.54	4438.33	1088.96	2483.93	1908.07	1052.54	560.901	362.938	816.637	884.35	707.081	7014.7	9058.83	9880.26	1702.59	4460.4	2666.6	5148.19	1840.86	2020.16
M396T101	2349.99	7720.91	2851.18	2258.75	4242.67	2799.3	2242.37	6933.58	2625.25	4502.04	5554.36	2041.83	3245.87	3213.2	2487.25	627.826	5591.65	5652.44	5099.6	4659.16	2125.47	13804	6542.66	2174.58	2587.28
M137T99	3905.92	4941.22	3787.36	6064.59	2824.46	4054.11	4193.22	5227.57	3658.85	3530.53	3575.5	3119.17	5932.03	10385.3	7234.9	5295.5	3031.62	5883.75	4661.38	8070.2	3776.39	9111.5	7113.58	5607.89	3764.53
M176T34_2	612.505	5806.6	980.836	11219	3613.18	917.16	823.785	3500.05	765.451	6550.71	19653.6	4177.7	521.786	651.84	730.302	8372.55	582.604	6578.38	686.21	20452.5	3033.16	23631.9	1272.52	802.881	911.844
M94T94	4827.37	5375.95	5947.73	4047.7	5923.61	4648.36	6397.21	5096.91	6572.63	3885.62	3219.96	3363.96	2592.34	4763.92	4364.95	808.503	5409.35	4452.12	4398.64	2588.18	6138.87	4617.63	2288.57	4514.41	3909.87
M572T193	5933.57	5908.14	4893.33	4704.66	3650.98	3236.08	4129.02	4917.25	3741.74	6636.63	3241.03	5845.44	4589.93	6732.7	5310.47	5452.78	4056.38	6110.56	5864.83	4734.87	6682.03	4003.99	5341.26	5669.55	3926.27
M550T171	2482.69	3224.09	4661.51	5021.26	4057.75	6159.09	4732.33	5161.11	5240.12	6986.09	6463.57	3502.27	5315.69	5409.46	4498.63	6984.22	4729.85	5118.22	4731.72	4528.58	4803.72	5186.64	5297.39	4425.71	5855.41
M307T318	4591.25	4465.91	4400.26	5120.43	4801.59	3780.11	3451.1	4992.5	5561.87	6349.57	11890.8	7521.94	7039.26	5051.05	5427.88	3862.03	3204.06	6030.63	4433.69	3777.73	4870.22	3063.24	4638.58	6399.08	5239.45
M265T409	2687.03	2779.14	2894.99	5221.03	5205.72	12300.3	7026.82	5219.69	3287.61	5515.38	4322.53	2954.79	3286.52	4149.27	3245.82	8705.5	3251.55	4584.23	11902	5187.58	2630.64	2972.35	4167.61	3510.17	2956.9
M147T59	6444.7	5281.62	6309.7	5588.03	4979.92	4386.51	5489.32	4546.34	5231.15	3138.83	7916.54	6963.53	6262.24	5403.91	6943.22	5584.48	3034.05	4147.91	3855.29	4081.74	1959.57	5071.23	5403.59	4262.65	2444.52
M68T374	4572.32	5736.12	5548.7	5108.46	4683.86	4521.21	4641.59	4268.05	6134.71	2524.08	4767.27	4167.83	4156.09	4072.05	3782.93	4224.9	4567.36	4928.43	4074.63	4204.2	3888.81	3685.2	4893.67	5630.15	3939.47
M157T34	4687.81	4643.35	4769.87	4796.72	5210.55	4647.47	4472.46	4095.37	5095.17	3789.22	4838.87	4425.73	4804.33	4012.41	4476.85	4414.31	4543.6	5018.32	4810.98	4280.01	3905.63	4944.47	4667.71	4337.08	4652.64
M805T353	4711.79	4773.35	5028.67	5022.17	4207.53	5099.36	4942.64	2678.24	5106.53	6089.83	3339.79	2723.35	2689.04	5073.23	4638.41	2999.41	4870.18	6061.39	5124.99	4898.17	5091.69	4075.1	3351.32	4676.93	5118.19
M702T40	2366.2	3666.87	4047.37	3927.85	9730.39	3706.58	6690.29	1835.99	4302.1	3229.43	5225.46	4778.98	6492.5	7074.22	7812.88	6141.3	7958.13	7339.17	3626.62	7599.29	5738.29	3041.53	2482.29	4738.8	2281.28
M772T67	6348.15	3555.12	6422.52	6350.25	3496.83	5235.83	4399.44	4508.86	3284.08	1985.25	5190.33	10759.6	9284.69	5622.63	9114.9	4248.55	2401.52	3055.58	3619.8	8582.05	1888.07	5507.29	5120.37	3508.68	3982.14
M159T391	1269.97	4665.69	6499.64	2803.7	3646.4	4870.46	4331.26	3533.85	5244.23	3812.32	5803.54	3897.55	4011.02	2765.74	6194.71	3858.83	4418	4061.27	3068.15	8078.4	2113.86	13024.2	898.916	4431.84	806.787
M451T34	4039.43	4347.96	5175.35	5864.49	5389.23	5402.1	5013.29	3564.74	5225.99	3312.2	4639.18	2884.92	3171.81	3507.23	3296.41	3473.54	4696.8	4931.9	4667.62	3921.58	3407.12	4100.99	3749.88	4732.7	3902.83
M248T409	3317.04	3223.44	4454.37	5518.67	5255.12	6576.57	4517.69	4397.54	6811.41	5749.86	3723.01	5149.74	6102.48	3049.7	2288.1	5220.09	4038.32	5604.43	3286.97	6403.5	3626.38	3481.07	2411.87	4860.93	5989.22
M783T114	8981.43	5068.31	5953.23	4906.59	2527.09	3199.2	4196.42	1687.32	3921.96	1611.81	5498.13	4194.1	4290.11	7618.12	6645.72	4300.7	2872.25	7301.17	4766.03	6868.07	3365.83	5195.49	3032.45	4125.21	5519.85
M332T300	956.992	5056.89	3344.82	8229.61	4356.9	4005.37	6226.4	948.192	1068.07	4672.02	5726.75	2651.12	2975.38	5203.12	5557.16	4432.4	4937.58	4903.89	3965.84	6036.3	8193.94	1931.71	6252.4	8201.97	3675.85
M830T479	4172.48	2317.22	2904.05	5060.84	3458.18	3276.76	4840.17	10891.4	4109.76	21024.6	8234.93	6257.51	8204.15	5500.3	2670.05	6366.99	3233.04	1838.41	1791.19	4206.79	3975.44	6531.33	4413.28	5388.29	3537.75
M159T231	4630.93	3109.09	5422.51	6130.61	4693.02	4387.22	5621.42	4474.37	2978.3	2340.05	3651.39	2468.21	4663.75	4100.74	4061.59	4243.14	5061.68	4362.37	4675.56	5709.69	4788.54	2087.38	4524.08	4140.58	4634.03
M132T50	3997.32	4649	3145.38	6678.71	5245.3	2390.89	3854.75	4098.46	2094.24	7424.13	15089.2	4491.95	4684.21	5393.91	4475.96	6473.38	4792.21	4620.03	2957.31	5052.36	4876.47	6151.61	1931.05	5695.27	12008.1
M439T200	4362.16	2476.55	4721.37	6412.36	1502.84	5015.02	7298.97	4179.46	7376.31	5154.64	2589.79	1072.82	4419.73	6114.27	4757.8	2436.87	946.273	4090.37	4399.16	6775.39	5476.91	7863.64	6448.2	5523.47	2422.24
M754T52	5070.99	3916.33	5365.02	4474.88	3202.48	11467.6	4783.01	4674.91	6671.15	1625.86	4024.58	13146.2	8229.85	5203.35	7054.86	4380.96	3820.39	2835.14	2265.12	5375.3	1491.54	4219.02	3163.46	4894.9	5211.78
M296T389	5045.29	11050.5	2750.16	8246.18	1653.96	1187.26	3209.95	1918.43	5511.72	3737.29	3769.7	621.138	1081.57	612.474	1678.35	584.543	1508.4	11187.8	7575.78	774.912	779.537	1175.75	11478.7	4841.3	2149.06
M291T335_1	8281.69	6112.81	7566.14	5869.74	4718.37	4823.82	2031.74	2057.5	3736.46	7840.74	4322.12	4054.73	6316.13	6258.1	5294.19	6208.82	3056.05	5409.71	4016.73	6940.07	3753.09	5926.48	2757.9	2412.71	3212.51
M996T32_1	6836.24	3745.28	4619.74	5727.74	3559.73	4921.95	5947.58	5237.93	2310.01	5273.72	5461.5	8895.63	6793.75	4456.9	4641.78	3789.56	3373.01	4058.27	4575.5	6856.43	3904.19	4663.24	4560.52	4936.82	3554.86
M1044T185	5560.59	5352.4	4983.69	6499.23	4457.83	2845.03	4741.55	4608.46	2735.46	6935.75	4242.18	3742.96	5540.57	4991.34	5955.07	3973.92	3743.28	5825.69	4826.2	4330.32	6131.58	5328.91	165.923	7811.37	2747.97
M255T308	1390	1552.99	1504.13	1129.85	1025.82	8081.9	904.211	1198.82	1081.91	2312.72	846.372	62028.3	1337.25	1186.15	31671.9	1593.95	955.527	925.52	966.173	62499.9	1646.93	1158.38	1364.64	805.692	1036.19
M365T34	3619.44	6948.98	5251.22	5414.35	4773.61	5469.29	4043.29	4792.67	4512.89	4418.12	5122.38	3799.52	3847.17	2924.06	3377.95	3105.58	4043.63	5207.45	4930.82	4335.72	2985.47	2942.86	4203.4	3420.01	4088.12
M471T124	2603.91	4360.83	4756.35	7762.56	5177.73	3558.21	3942.25	2131.13	5055.36	3117.57	2237.91	2439.92	3684.66	2758.71	3224.83	1038.59	5780.52	7069.73	9409.3	4375.44	4504.79	5562.13	2104.24	3306.98	1887.9
M282T143	7209.29	3901.7	2798.18	4784.19	2039.63	1740.89	4650.08	4810.72	3089.87	909.917	3091	2446.19	1978.62	3387.53	2925.7	2973.18	2076.76	2153.31	1701.29	4726.25	1892.48	5593.61	12214.8	6995.9	10931.6
M649T67	4619.67	4492.05	5061.86	4368.14	5119.33	2833.01	4654.79	4233.82	5121.32	5631.57	4822.12	5646.98	4426.45	4574.96	4699.9	4369.3	4286.5	4412.61	3836.08	4454.49	5451.52	3597.7	7642.46	4496.4	3890.53
M313T292	4128.05	4537.01	4759.42	4323.56	7359.42	5088.24	5365.22	3356.76	5891.22	9720.93	6693.8	4437.62	4710.75	4495.56	4068.81	9207.69	3307.43	3262.91	3301.94	4768.02	3745.92	5083.83	3002.11	4526.48	3494.19
M964T31_2	6439.33	2675.66	5261.07	5349.23	3975.6	5234.03	4650.24	7361.88	3603.49	6269.79	4393.86	6488.11	6066.33	6257.94	6344.24	6211.02	3963.85	4594.72	4311.61	5672.2	3148.19	5033.02	4249.13	3947.63	4283.47
M419T83	3658.81	5781.66	4378.78	3221.57	7366.15	6317.76	4181.17	6141.61	2455.67	4603.84	5704.93	3030.41	5887.94	3560.91	3750.49	5744.66	8319.3	4178.74	4632.89	5478.6	3876.98	5394.03	4620.58	2302.18	3533.65
M702T33	5125.32	5061.04	3732.46	3394.49	4974.22	3571.11	3312.08	8004.71	4496.96	3862.52	3069.44	2857.61	3170.78	3885.54	4028.85	5652.04	4779.52	4622.25	5160.2	3561.71	4690.44	2999.08	4979.1	3705.42	4600.54
M348T100	3171.47	4575.69	4678.8	4862.13	4778.87	3738.51	3622.78	3934.35	6040.68	4913.61	5980.99	389.751	3824.61	2192.36	4302.72	3270.28	3656.03	4464.41	4082.92	3301.21	4148.34	3585.62	2774.42	4330.59	4615.77
M223T181	5249.2	10779.4	4502.9	3447.24	3065	1696.86	3449.81	1432.91	3688.49	1264.31	4649.86	5698.25	2049.69	5244.09	11990.9	184.189	2745.93	3511.84	2680.52	13382.5	952.948	3819.37	4711.57	6460.54	3410.77
M185T34	4343.7	5255.09	5529.34	6069.36	5012.04	811.404	5004.55	4877.99	4386.38	4748.07	5330.62	2568.16	4271.32	3988.19	3351.86	4372.9	3924.4	4210.16	5139.04	4606.78	3780.59	2883.76	5278.51	5195.62	4589.05
M146T85	4682.15	5305.44	5035.72	3801.04	6927.67	5571.04	4264.04	5900.16	469.293	3799.39	3663.73	3242.74	9321.84	2266.67	3325.34	2768.88	10358.3	5728.62	2820.84	3221.51	4210.59	3696.67	4655.19	2992.86	6279.63
M187T381	5846.12	3473.36	2956.26	1846.85	5496.67	3755.79	4461.92	7250.65	8287.72	22284.3	4149.2	2288.86	5414.3	3030.75	3175.39	6316.23	3203.68	3129.15	3446.63	3436.81	5269.35	8147.12	4550.33	5058.34	2747.6
M310T431	2943.43	4222.52	3645.52	3731.72	3934.85	4016.73	5740.09	10759.4	4082.56	2713.37	3311.17	7574.69	2826.48	4289.74	3371.19	5522.2	1952.14	2250.77	2712.48	3415.49	2606.4	6864.67	5781.07	3323.37	5157.99
M281T86	4586.5	6553.3	5169.78	4261.24	3367.76	3300.11	4656.14	3326.49	6177.69	2088.2	2340.36	1382.49	464.334	2676.02	4439.77	5117.86	2302.31	4112.72	3883	4126.12	5347.93	3582.76	3546.89	5399.56	3080.46
M349T43	3514.87	6682.56	4206.41	5324.64	11119.4	1679.07	3223.95	4865.42	2041.41	9382.57	5783.75	24026.6	4818.44	3403.62	9346.36	4099.81	3271.67	3589.92	2712.68	11156.3	4139.7	6452.54	2263.05	3366.97	1895.59
M304T183	4466.97	4423.89	5215.8	4970.83	5596.87	4149.46	1577.18	6953.57	940.096	10485.5	6457.52	4451.39	5227.56	5600.34	4477.4	9064.68	5927.35	4555.77	3278.03	5452.13	4977.12	5711.7	1234.17	4643.15	4757.85
M85T259	3203.01	5471.73	4554.04	4926.97	5341.49	5554.79	4661.36	3582.52	6799.38	2583.86	4196.25	6824.83	6252.85	3219.06	5191	3492.28	4902.83	4582.8	4368.05	5844.29	3372.66	5451.78	2911.12	3014.96	1247.35
M311T209	4940.56	2552.34	3159.79	4835.33	2802.03	1937.83	2894.33	2316.04	1913.31	904.984	3576.55	4088.17	3353.9	3184.98	4440.74	2329.29	1030.2	6706.22	2574.15	5247.87	2028.61	6683.55	3309.24	5581.81	11502.8
M593T66	3608.46	3543.01	5688.69	3823.68	6173.29	5524.45	4292.84	3441.76	8472.65	1445.33	1934.74	1990.14	2306.16	4399.15	3484.48	4811.28	6392.21	3160.49	3640.46	4023.88	4303.64	5915.21	2560.55	3300.38	1973.78
M656T171	2249.28	2951.32	4428.46	3835.77	3670.42	5223.27	4196.22	5211.12	4965.49	6267.22	5353.11	3200.14	5051.64	4447.64	3915.12	6050.81	4533.6	4257.77	4554.09	4224.19	4419.8	7214	4975.03	4486.18	5010.94
M815T129	4703.6	3921.86	4115.25	4584.17	2987.86	2943.37	3454.18	6110.51	2541.28	7805.03	4269.22	4789.61	5758.83	11372.6	5812.36	10063.2	4595.63	5175.74	4652.99	7212.79	8434.12	5347.53	5507.91	4272.24	4619.69
M371T52	616.079	6134.33	6423.69	6729.22	4915.19	2133.77	5592.19	5583.77	2057.01	5550.41	5930.25	5258.1	4258.27	5958.98	5509.59	3494.12	4260.02	4958.94	4991.98	5031.89	5758.36	3382.43	3349.59	3727.01	3494.74
M757T91	5804.95	4851.43	5660.19	4631.36	3626.8	4486.66	4718.05	2721.78	4527.2	3823.56	5196.35	8466.02	8802.98	5742.39	9268.25	5861.81	3518.06	3929.74	4044.55	7796.2	2122.08	4230.36	5349.63	4216.11	3483.31
M585T251	3874.36	4336.99	3412.6	4658.97	6748.94	3831.03	3377.09	4402.82	3939.1	5781.94	1202.01	1816.59	3275.72	5676.54	4747.98	4237.2	4342.84	3636.94	3985.95	5691.1	4495.92	10524.7	2843.41	3208.33	3718.52
M966T32	6559.25	3659.87	5344.18	4773.1	4203.25	4079.1	5415.28	5254.81	2934.25	6143.02	2982.59	7776.79	5859.54	6026.96	2637.75	3871.39	4193.36	5091.42	4136.43	6011.08	3553.61	5292.1	4981.68	4447.94	3957.94
M1115T37	5104.5	6041.46	3223.42	3299.22	6190.11	2009.68	1932.63	4558.45	1973.51	7503.77	3468.31	2715.49	20072.1	6617.34	10417	13696.9	3163.57	6241.94	7453.51	9159.81	5510.03	3947	6407.4	3018.09	3342.68
M961T42_2	6656.31	2737.81	3429.08	2496.14	6918.37	6606.58	6493.73	2997.38	1751.04	13437.6	5706.07	1660.11	2630.08	6103.05	4203.3	6503.51	3086.1	3864.31	2440.11	5461.52	2237.86	6567.37	2425.08	3878.04	6141.05
M396T40	1832.39	7142.04	1621.25	6574.69	2357.98	1121.51	1498.7	2941.01	2593.87	2897.2	5512.2	1733.48	1379.49	4722.34	5136.9	5629.04	2771.76	1959.16	2195.9	6943.76	8531.08	4660.32	9283.11	7949.34	7158.49
M300T321	4805.66	4867.7	3872.59	4943.32	7061.04	3509.62	3806.42	4154.01	3973.28	5380.99	3913.45	5350.18	5997.69	5798.81	4995.26	7518.55	4303.06	5123.37	4808.41	4765.71	5089.78	4711.58	3597.65	3553.07	3132.74
M223T222	5133.83	3532.72	4157.18	5505.57	3091.25	3895.54	3782	3469.8	5662.69	3644.62	9254.38	7991.19	5552.94	7120.18	4721.65	295.625	1748.56	3423.26	2505.44	5586.93	1592.5	4992.56	6607.75	4476.49	6975.54
M609T105	4779.35	3972.19	5241.31	2887.4	5704.79	5419.05	4907.95	7490.78	4899.71	5059.7	1232.54	1220.94	2647.42	4293.8	2830.05	7816.64	5276.26	3619.14	3302.44	3112.95	4730.75	7062.05	3357.25	2688.69	2380.6
M295T143	4541.4	2479.92	3607.08	5977.7	3176.01	1960.84	2577.74	4348.9	4550.45	8086.1	10365.6	2271.85	1517.35	7855.2	11210.6	11178.1	2379.44	2277.5	2114.75	3309.02	2615.3	8657.65	771.352	9495.91	7184.67
M369T36_1	1788.6	9009.88	3077.32	3685.05	10318.1	2198.14	2075.95	3911.99	5003.81	1669.3	10669.9	8687.45	1632.41	4222.66	3020.21	3770.08	3899.44	9633.03	2636.01	3385.87	4168.96	9477.28	2282.89	3462.39	2640.5
M874T39	4362.36	4352.64	6279.06	4865.21	3901.48	4147.2	5110.1	4650.74	5148.08	1719.38	12106.3	19162.1	8358.76	5334.65	8043.08	5031.61	3360.33	2642.31	2504	5330.06	1772.07	5597.57	3404.11	6666.16	5548.3
M950T31	6492.77	4721.08	5251.12	4676.33	3242.07	4063.95	5159.83	7251.03	2993.94	6411.57	3730.06	5419.26	5125.56	5378.95	5513.49	5188.05	3996.23	5246.89	4243.96	5302.75	1715.99	5213.2	4172.14	5116.54	3525.73
M215T328	6544.2	2763.05	7259.83	2989.65	3614.42	3394.62	3404.8	3578.18	7719.17	7470.08	3008.41	3026.5	1360.78	1894.31	5597.35	3250.25	6042.99	5676.9	5368.87	2710.45	6505.27	2755.47	3275.22	2264	2290.39
M446T171	2158.67	3017.75	4339.35	3584.11	3930.52	5939.01	4540.06	4001.05	4830.03	7056.44	6119.63	3201.75	5360.4	5386.93	4465.4	6442.44	4236.61	4382.07	4574.56	4366.13	4524.74	5048.7	4362.02	4983.94	5932.25
M230T275	7212.42	2444.25	3895.24	3168.63	3055.99	2371.71	3114.94	6934.13	3917.06	3401.31	2313.54	2721.55	3787.78	3982.04	3291.71	3574.26	3744.83	5218.11	5158.84	2764.53	7426.47	2796.43	6916.32	4610.33	5598.23
M299T35	4277.56	3963.75	4443.84	4771.69	5242.19	4789.79	4366.16	3914.02	4412.66	3448.88	4717.48	3769.65	4189.6	3563.25	3986.73	4094.44	4843.74	4252.47	4376.17	3817	3646.14	4110.06	4363.09	4197.87	4524.96
M922T422_2	5119.95	4411.99	4216.61	3312.23	3632.36	4196.78	4409.2	4568.53	4644.22	4189.31	3241.49	3592.53	4783.39	2886.57	3333.89	2989.17	4006.3	5703.71	4790.82	3922.75	4349.52	3700.94	4337.56	4753.96	4500.53
M370T491	4143.42	4288.69	4287.34	4206.73	4424.96	3235.65	3911.47	5107.36	3625.13	8496.21	2829.87	2312.34	3886.62	4158.15	3980.36	6813.65	4378.24	6218.81	5669.52	3393.58	5739.69	2517.79	5329.38	2562.35	5384.2
M273T108	3624.24	3845.36	4326.37	3366.42	3771.61	3606.48	3770.49	3743.75	4745.76	2489.83	5924.09	7219.88	10379.7	6257.4	7773.86	4999	2372.27	4041.27	3870.54	6718.21	1666.42	11630.9	3416.45	4499.96	2863.66
M266T254	3985.49	4907.87	4187.86	3493.47	2464.64	5317.86	4402.57	8434.14	9661.36	3137.15	19292.4	6213.44	7837.91	2954.51	2557.78	3742.69	5170.66	3476.8	3541.51	4413	2859.48	3131.26	2523.89	4789.73	1589.46
M332T41	3565.74	2924.92	3984.36	5181.89	3835.71	5041.51	4813.25	3896.68	3405.93	2289.79	4663.72	2794.54	4404.29	4378.78	3740.01	4267.16	3595.14	4200.38	4687.7	5067.2	7184.63	4982.97	4238	3718.45	4412.01
M135T123	4233.53	2993.92	4180.71	2127.66	9371.86	3942.26	2617.01	8364.61	4010.73	2819.77	3071.74	2840.54	2595.54	7296.07	2026.34	4474.88	4386.94	2125.34	2315.43	3494.02	7822.44	1824.19	3037.8	1940.69	6284.71
M388T333	5762.86	5414.25	4615.01	4405.2	3550.55	2631.75	2783.41	2459.67	6877.85	2139.09	1740.58	3635.85	4858.88	3292.21	4544.95	1860.84	5347.83	4398.76	4905.78	3823.87	2574.8	5834.28	3609.54	4787.25	1920.37
M720T33	5220.74	6495.93	3865.85	2629.04	3304.77	2545.61	2677.65	6206.26	2510.31	3261.51	1994.83	2149.65	4003.9	3008.45	5886.89	5814.85	8483.43	3884.66	4050.16	5959.04	8210.35	2373.51	5574.28	3534.2	3240.08
M304T96	3276.51	4147.45	3880.38	4400.75	3923.07	3561.59	4450.23	3385.69	3865.89	3406.61	4146.19	3986.2	4991.04	4619.94	4432.56	4475.73	3913.39	4646.73	5075.82	5383.33	4990.5	4358.54	4705.84	4856.63	5095.17
M241T262	3680.06	6008.76	3550.39	4448.58	5203.85	4194.65	5178.53	4635.87	5911.53	3307.25	3674.92	4839.53	4164.41	3177.74	4465.88	3875.97	4183.82	4153.17	4109.65	3798.06	4422.96	4571.84	2439.82	4483.59	3299.4
M199T381	4562.71	3550.81	3005.07	2720.59	5336.93	3237.32	4128.61	6218.01	2998.34	5784.7	4133.09	2893.75	5834.64	3639.09	4308.46	4490.13	4209.19	4573.28	4339.73	3835.33	6536.52	6773.28	4060.49	4631.5	4102.37
M135T34_2	4522.97	4132.34	5201.63	5031.86	5237.8	4584.53	4310.4	4139.38	5123.38	3859.2	5009.09	4294.56	4159.86	3993.56	4262.61	4261.78	3779.37	3571.32	3974.55	4150.54	3254.02	4312.01	3568.55	4251.5	4047.09
M581T306	3188.41	5174.93	5046.99	6122.35	3495.15	3655.4	2251.6	2116.34	4053.33	3376.86	5130.68	2881.8	4238.04	6650.08	5906.82	6114.05	6248.63	3939.24	3709.93	3267.25	6407.07	6740.31	8102.49	2641.57	2791.35
M698T37	5625.84	3980.02	4848.12	5802.28	5922.73	4066.83	6695.62	2349.24	6458.73	1699.6	2989.44	18387.1	2350.76	4431.64	2567.62	4833.09	3654.18	3102.29	2880.97	3134.27	3215.88	6151.22	3011.69	6085.1	2942.77
M301T42	3867.55	6578.96	4170.29	3876.96	5077.32	3459.78	3515.07	4371.96	5541.16	2380.48	3122.03	3881.33	2275.37	3258.27	6008.51	6098.54	2617.07	3691.29	4266.92	2910.33	2630.26	4399.28	6111.53	4392.95	3500.53
M1158T422_4	4542.61	4312.32	4089.47	3451.19	4123.14	3937.18	4662.48	4392.95	4344.52	4393.14	3737.15	3693.63	4484.74	2955.18	3873.61	3245.78	3928.58	5651.15	4826.93	3813.05	4106.46	3475.05	4366.93	4901.14	4489.53
M155T35_3	3428.37	4807.4	4733.76	4850.44	5570.17	4614.13	3986.58	4170.33	4559.81	4262.03	4531.92	4682.78	4663.99	4013.58	4354.73	4382.72	3995.34	4002.77	4164.03	4219.37	3853.98	4715.95	4204.39	3427.51	4047.38
M114T449	3476.09	3091.33	3028.61	4296.02	3639.07	5645.27	5108.78	9804.3	3271.43	4408.43	2146.89	3744.23	4556.36	4137.37	3458.07	5990.04	11314.4	3571.27	3752.47	2921.07	4077.4	4434.02	3785.06	2864.12	2545.69
M1046T184	6016.58	5317.86	5404.43	6470.94	3713.91	2966.25	3905.13	3601.85	3674.65	4848.86	3928.23	4597.74	5924.1	5691.99	6702.39	2568.53	2994.73	5545.54	4630.88	4878.37	4682.33	5081.77	107.62	7535.17	2397.4
M138T4	5030.05	4925.05	6263.72	5574.96	4630.09	5359.7	5476.31	4850.6	1619.5	3522.64	3062.56	1402.63	4515.65	5387.71	3518.69	2469.91	5188.62	5143.51	4453.41	4820.16	1648.53	1772.66	1986.6	4279.71	4570.57
M427T221	4634.17	3510.24	5629.78	3612.85	4302.07	4533.01	3322.32	5938.29	7239.24	4345.72	2901.07	3855.43	4363.55	3420.79	5896.91	2606.95	1535.41	3664.58	3364.56	4355.33	1590.46	3205.94	6588.14	2846.67	8012.09
M123T34	4441.98	4506.16	4252.46	5194.75	4842.45	4670.73	4332.1	3707.66	4232.3	3160.82	4534.4	3863.8	4341.49	2895.26	3938.43	4090.02	3520.77	3748.04	4326.58	3544.24	3562.74	4053.89	4095.47	4359.63	4924.53
M247T262	7565.99	4933	10361.3	4454.12	5471.31	2904.86	1471.03	1237.39	1921.17	4576.99	3473.75	2417.82	3666.92	7168.28	5217.97	5730.13	1686.44	5505.23	2770.29	3715.92	2958.48	6907.54	8966.04	1027.33	1183.35
M332T211	3984.38	4468.36	4190.9	4784.39	5235.3	4335.16	4120.08	4795.84	4833.98	8563.58	5967.93	5022.57	4806.4	3705.88	3594.43	4265.76	3940.05	3545.92	3859.52	4207.14	5492.18	3379.73	4194.38	4116.37	3251.54
M466T124	1026.03	6306.37	3224.09	5492.03	4774.09	3187.16	2556.24	1799.18	3010.76	1985.43	2777.28	1450.65	2592.05	3183.25	4455.3	614.165	4192.92	7954.35	4391.66	3492.07	4747.08	7299.2	2419.67	1724.49	889.196
M248T272	5422.63	5443.97	4528.2	4901.62	3951.69	4977.56	5111.05	3450.39	4788.28	4162.94	3196.64	4223.71	4386.56	4507.95	3883.3	6792.66	5028.7	4469.43	3685.28	4639.66	3658.33	4642.44	4613.17	2727.78	3179.04
M374T272	4749.22	4052.94	5623.02	3889.27	5013.68	4177.53	4184.11	6037.55	5706	4076.24	5648.39	3739.81	5574.28	3273.47	5205.72	2548.23	3724.98	4100.25	2511.7	1996.43	3323.57	2858.93	3516.79	4814.04	4635.7
M209T136	3808.46	3913.33	6453	6227.44	2533.19	4252.45	4310.41	5609.08	3053.36	5969.54	2295.56	1439.28	2760.59	5010.79	3752.07	4050.02	2275.42	1847.26	2896.25	6910.81	4016.05	4803.73	7955.38	2629	1721.73
M241T233	3850.48	4113.73	8130.2	3707.59	5083.69	4394.98	3312.34	5776.23	3929.75	2588.23	5029.27	3370.94	3524.71	4174.88	3296.13	4397.65	4495.97	4053.93	3416.89	5634.86	3300.09	3488.48	4622.93	3086.68	3288.76
M257T34_2	8689.99	869.883	7916.19	7565.16	727.737	570.193	663.039	8429.21	1153.25	640.085	10458.3	11032.5	10837.5	719.804	9216.46	650.325	840.99	694.766	611.609	8684.27	5743.57	395.635	7663.17	8124.15	669.028
M251T137	8352.59	592.117	2241.47	1474	4138.65	2174.74	3013.38	5587.48	5703.52	4353.04	11859.3	13390.6	8766.41	4306.18	8919.64	5598.16	5154.84	8643.95	6469.13	2762.16	10728.3	1320.05	3376.6	1147.86	4765.39
M1161T354	3493.18	4010.07	4434.19	4570.75	3805.42	4776.33	4075.06	4912.12	5561.86	4763.31	4829.01	4590.42	4698.09	4232.19	3468.09	5046.34	3972.08	4622.02	4071.53	4175.08	4141.37	3006.85	4830.53	4001.32	4340
M554T152	3764.78	3893.65	4614.92	4954.48	4131.18	4087.94	4134.59	4557.27	4358.41	4856.07	3027.02	3048.2	4337.89	3841.43	3726.55	4248.96	4466.97	4352.26	5218.83	4540.61	5024.13	3983.35	4711.64	3625.22	3526.71
M927T422_1	4753.22	4453.5	4315	3469.4	3943.53	3753.93	4309	4228.79	4614.91	4435	3425.88	3473.89	4436.6	2862.43	3336.17	2785.11	4150.87	5391.5	4995.22	3776.24	4350.66	3044.45	4149.4	4487.23	4403.4
M872T184	5961.51	4528.06	4913.58	5717	3532.08	3342.3	3866.07	4396.69	3459.86	5069.85	4299.4	4349.71	5299.37	4832.87	7232.6	3207.65	2919.21	5241.64	4298.37	4625.35	4686.25	6011.75	459.573	7405.77	2509.73
M121T35	3843.94	4310.88	5014.87	4587.31	5781.66	3873.63	4373.89	4005.36	4586.3	3406.31	4497.97	4652.91	4138.58	3951.61	4100.59	4872.33	3912.11	4079.79	4063.13	3429.65	3311.3	4624.95	3850.22	4359.52	4131.98
M577T81	7648.04	4305.55	5428.58	4048.86	4156.54	2901.59	3938.63	5085.88	3858.62	3349.72	3565.7	2032.5	5316.03	5432.97	4962.75	4494.67	4701.62	3938.19	4659.18	6585.69	4028.49	3135.18	3064.73	4459.88	3677.84
M189T59	6580.72	4969.99	6274.35	5408.19	4774.35	4795.27	5370.93	4074.32	4306.88	1958.28	1924.9	6194.47	4717.88	4369.48	6356.3	4008.32	2889.84	2390.93	1946.49	2782.93	1268.39	4280.57	5498.26	4297.43	2489.48
M335T161	5333.02	5004.65	4781.12	4767.29	3413.83	4565.08	4470.06	3769.73	3933.03	2413.47	1654.37	2231.44	2110.59	5480.76	4524.27	3386.91	5473.03	3579.6	3784.46	3334.42	6592.8	4746.34	3884.48	3572.34	3950
M474T135	4859.7	3300.62	4595.5	4026	4150.9	2396.27	3118.43	3008.46	2154.06	9773.95	3299.15	3489.52	2416.96	2057.12	4129.42	4101.21	4146.31	3791.92	7770.02	2781.06	8005.69	3761.35	8138.39	3577.3	3559.87
M219T77	3594.51	4341.71	4280.29	4479.38	4177.59	4094.75	4727.59	3089.62	6231.79	3211.28	5860.32	1787.47	3343.13	7442.67	5977.23	3695.36	2628.77	3826.83	3321.32	8311.23	2498.72	3836.72	1113.14	10086.2	2969.31
M782T79	4999.41	4332.75	4120.94	4193.19	2945.29	6799.43	5249.58	3232.04	6110.43	2046.77	2748.6	692.578	836.47	2323.93	2738.96	3701.12	5584.45	4896.78	3960.88	3152.99	3995.61	2915.33	2509.95	3370.65	2988.29
M200T273	4454.69	4246.8	5003.13	4392.25	5391.14	4609.79	3547.3	5792.18	4246.15	3647.1	4768.13	4692.71	5068.3	4272.6	4387.04	3675.27	4946.81	3892.61	3311.32	4688.42	3056.23	3478.76	4268.01	3234.11	3379.05
M114T45	3596.29	4054.79	4729.25	4342.19	4544.69	4345.3	4403.5	3098.32	3812.98	4088.73	3678.63	4649.25	3976.21	3954.8	3673.41	5105.93	4688.05	4557.28	4750.88	4526.83	4252.38	4549.21	1531.9	4143.17	4404.4
M999T37	6331.99	8206.81	3054.27	4681.53	4760.43	1249.05	2115.05	3859.77	1190.91	7712.68	1252.19	1044.12	8437.18	7447.91	8469.41	9658.44	2456.15	4706.07	4878.89	6516.97	8580.35	2695.88	9110.13	2974.78	1748.48
M643T35	3652.02	4924.1	5569.98	5077.63	4772.01	5991.11	5254.18	5076.97	5116.39	2123.6	3729.57	4761.09	6862.81	2987.43	9636.25	4242.27	3409.44	2544.73	4159.53	3964.83	4504.58	4601.77	2879.99	4144.01	2557.46
M550T153	6848.96	4118.23	3975.08	4044.44	5059.47	3881.8	4396.29	4223.99	2295.97	4262.09	3776.84	3964.54	3641.35	3720.03	3466.97	4852.82	4650.34	4362.52	4324.44	4308.93	4657.71	3513.19	3325.89	3285.08	4256.57
M142T53	3217.07	5964.73	3270.2	3767.51	5242.02	3184.97	3397.27	3701.98	5389.72	706.607	3785.15	2592.28	2780.95	2437.82	2008.3	1223.54	3891.28	6664.87	2900.84	6314.72	1888.54	5594.04	3684.72	4158.11	3797.57
M484T442	2794.93	5656.68	4602.55	5024.16	3797.76	3110.31	2626.12	3082.25	5642.86	4602.83	7240.17	3804.76	4747.19	3193.42	4612.34	3440.1	2783.65	6122.24	5234.1	3587.16	2850.19	2143.57	2668.54	5704.55	2885.19
M409T131	5896.32	6761.92	3404.71	3669.47	3407.15	3417.87	3865.6	4302.27	3565.82	4749.64	2258.56	2334.16	4876.4	7710.6	3122.26	4017.66	2453.22	2140.72	3775.15	6138.7	3818.33	4652.91	5599.98	4104.9	2224.35
M144T100	3613.49	3786.67	3969.1	7200.15	5613.32	3223.3	4053.37	2388.86	3011.48	3634.6	3301.25	4796.09	3470.64	4874.57	4492.76	2498.74	3278.32	3159.5	4234.57	4629.83	5091.88	7759.17	2865.87	3798.12	2936.59
M135T93	4313.55	2918.25	2587.22	4198.05	4180.24	2461.95	3863.18	4301.58	4508.36	4613.42	2268.23	1767.33	2214.11	2972.56	3081.17	4096.12	4394.2	2436.96	2638.68	6560	3403.38	1545.14	5073.56	10677	7555.83
M309T184	4866.39	8063.67	1600.8	1801.84	4158.82	1551.7	1742.68	6083.91	3666.8	5042.82	3148.08	8811.79	2925.46	2962.36	10006.1	8408.75	1748.33	5551.76	4716.42	5843.78	2552.88	10261.4	4863.38	1198.36	4434.81
M791T159	7233.73	5352.75	5342.86	4049.05	3614.57	3536.72	4236.08	2693.52	3627.94	1007.21	5991.17	6112.87	12621.2	6050.98	10351.7	5296.31	3407.16	4580.81	3166.27	6695.29	1184.45	5213.03	3388.63	3750.9	3808.53
M505T28	2663.39	4429.57	3424.79	5755.13	4596.01	5890.02	2479.89	3334.09	3867.22	4090.11	3886.97	3453.86	2638.76	3053.93	3903.44	2905.89	5046.53	4946.99	3744.93	4416.11	4843.29	5089.87	3993.74	3797.51	2226.62
M328T311	4387.2	4464.27	3683.57	4234.59	4558.38	2999.57	2859.09	3157.2	4547.64	4889.97	8864.87	7217.36	6112.64	3950.25	4337.76	3695.12	3509.9	5021.81	4241.67	3633.19	4479.32	3002.46	4305.76	5512.88	4651.11
M307T214	3727.07	1765.73	3412.89	3327.2	3008.59	2025.76	5033.17	2094.6	1635.78	1004.99	1251.43	2685.01	2551.9	1969.16	5859.59	1531.78	1746.48	3264.83	2250.82	3389.8	1271.38	4401.88	6233.13	4628.93	8265.92
M104T181	3808.19	3650.65	4505.66	5223.87	4545.45	4986.24	3505.14	4666.01	2305.59	4088.04	5041.53	2656.63	4865.13	4453.32	4430.3	3165.53	5203.63	4005.61	3610.46	4554.1	3854.93	4430.05	2183.88	4796.16	3672.45
M178T393	4451.53	4966.68	5250.24	5396.99	5739.96	2803.29	5141.8	2758.36	6290.05	5341.11	5765.72	6656.13	2878.7	4368.28	4735.8	2394.57	2332.63	3996.75	3008.43	3879.86	2751.76	4099.22	2379.39	5180.12	2128.56
M439T271	3904.1	3718.66	3462.71	9421.4	4532.69	4176.18	7611.36	5156.31	10293	346.993	831.984	2019.81	1823.47	697.26	547.568	490.06	1892.11	3075.51	1979.52	1775.26	5095.63	1265.24	6003.46	734.489	880.695
M343T117	3524.4	4075.67	6927.28	5751.14	6015.95	3400.14	2973.94	3544.04	3791.48	2552.67	3637.68	3238.13	4966.5	4775.83	13835.7	4050.8	4470.35	3740.65	3449.1	4680.15	1336.33	4581.57	6665.13	2620.42	2471.58
M1035T185	9785.66	8650.61	3089.75	2677.02	2256.21	2122.71	4971.41	5451.07	2167.13	1062.5	9017.54	13454.2	12418.4	10904	13132.8	5845.72	2330.47	2559.19	2231.16	8437.1	1154.33	3238.8	2409.76	8828.58	2501.61
M737T200	5445.8	3896.69	3430.5	4109.69	5783.37	3121.4	3961.91	3736.73	6013.37	2860.14	2301.94	6254.32	3219.28	3857.89	5084.2	2585.2	2986.1	5021.02	6571.71	4750.02	3806.63	1851.73	3008.37	4824.99	2096.6
M246T87	2321.41	3394.23	2743.2	3582.22	6511.56	3429.73	2922.8	4407.36	1701.44	778.973	4953	1221.05	1704.69	24305.3	1803.16	2380.54	2495.56	7651.38	4751.67	2415.59	1711.23	2607.36	3637.4	1918.93	11450.8
M70T374	3049.16	4235.89	3002.64	4850.54	4800.07	1830.11	2783.12	2953.11	412.752	1963.81	4208.07	3296.75	6737.79	3669.74	4282.29	2460.81	3422.45	5898.51	3806.84	3632.42	5398.58	3904.97	2949.16	4205.48	7452.45
M761T199	5638.5	3224.61	2928.25	5023.26	4466.52	3727.14	4116.73	3818.97	3252.76	5861.3	3893.71	3636.11	2462.04	4416.81	5236.48	4590.5	3194.73	4910.7	3734.41	3759.73	5127.83	4374.23	3811.69	3426.7	4889.69
M406T333	5503.85	5018.7	4696.84	3747.51	3456.96	2736.58	2592.38	2680.99	6627.4	2244.51	1907.83	3679.51	4810.52	3081.22	4237.57	1986.9	4948.77	3914.32	3931.78	3370.18	2420.93	5660.61	3330.61	4058	2161.43
M781T82	4018.89	4243.61	6481.64	5820.58	2832.15	4670.08	4067.76	3937.06	3597.34	5017.38	3207.87	3283.61	2878.39	3602.12	2145.15	4578.53	4226.61	3819.63	3456.94	4371.88	3452.24	3698.22	4986.02	3503.38	3405.32
M1194T153	3711.54	3691.55	3799.64	4789.01	4455.1	4433.95	4220.48	3368.25	4872.31	4231.19	2048.72	3897.25	3913.27	3534.6	3207.77	4205.84	3809.41	4533.61	4980.82	3964.64	3941.76	3416.99	3697.85	3257.29	3871.13
M396T581	5319.07	2165.27	7091.21	3112.36	2759.21	5456.45	3766.96	12526	6600.18	3294.07	3233.54	1727.63	6813.12	2667.73	11406.3	2040.05	874.992	1657.83	1184.89	1521.06	986.336	3562.61	5297.09	925.084	7749.84
M952T32	4792.29	4111.56	5523.86	3407.69	2675.07	3944.13	5256.13	5732.06	2851.44	6272.14	2847.53	5420.14	5530.49	5166.09	4724.68	4577.07	4214.3	3171.23	3952.14	5410.19	4188.26	5100.3	3231.9	4388.1	4101.74
M171T375	2900.23	4437.55	3058.17	5176.85	4592.04	2663.82	3029.23	3391.97	1414.81	2041.88	4901.12	4203.79	5706.32	3492.6	4287.38	2739.01	3836.29	5624.47	4083.19	4067.82	4644.35	2412.05	3450.98	4157.72	5765.22
M775T83	5685.62	3319.7	4389.77	3531.5	2843.82	3780.68	4037.7	3120.35	1586.1	1580.8	4250.7	11335.6	6725.56	4303.69	7563.85	3458.97	3063.64	5295.02	2435.88	6714.27	1713.25	8198.87	3155.82	6612.58	3448.5
M406T136	2165.17	3781.5	4102.62	5815.4	4137.76	3736.96	4617.98	4895.16	4381.3	6926.22	1102.07	1293.59	1855.94	4891.17	3400.48	4606.67	3475.81	2043.54	3141.95	6346.8	3728.35	5401.88	4790.23	3082.46	2258.74
M223T370	3882.97	4487.56	4621.6	4882.79	4364.52	4512.86	3440.81	2809.02	8993.59	6127.49	5172.12	6373.41	4607.73	4569.48	3840.94	5545.51	3754.97	3408.83	3616.43	3913.04	2714.2	2567.1	3841.29	3739.57	2573.29
M391T330	4056.56	4630.19	4301.83	4437.51	3865.2	3456.14	4765.09	4684.6	2555.5	3030.71	3932.43	3752.93	3004.34	4097.57	4064.65	7063.92	5827.52	6374.97	5001.51	4493.59	3419.66	4159.72	3023.54	3028.45	3283.61
M237T64	4696.12	4715.12	4382.02	4329.84	4722.66	3229.25	3302.99	5652.04	3396.03	3879.24	4232.87	4389.96	7539.9	5135.69	5192.16	5898.08	1997.84	4718.48	4079.76	4762.7	3841.8	4606.97	2851.35	3481.98	3275.39
M193T34_2	4498.55	3468.62	5021.16	3908.79	5860.71	4211.95	5851.11	3108.53	5062.88	3482.24	5253.34	3263.62	3940.47	3293.1	4243.87	5569.35	2202.52	4102.33	3328.15	3814.76	2846.5	4225.61	3628.49	3535.32	4338.98
M269T56	2613.75	4741.16	4624.52	4810.88	4030.89	3992	2899.93	2743.57	2562.37	3221.13	2421.7	2223.89	2180.57	2386.08	2460.52	2716.18	4343.6	4619.13	4821.44	3091.06	7952.48	4351.85	3194.44	2895.79	3017.88
M302T223	5937.44	4142.89	3346.42	4425.41	4503.95	3573.28	5865.51	3592.77	4898.67	6091.51	6946.85	3462.98	2897.35	3010.08	2910.08	3192.3	2752.42	2991.08	2767.25	3046.09	7908.62	2823.6	2802.27	5164.96	2402.15
M313T34_3	3493.8	4031.41	4400.8	3679.82	5486.02	3899.12	3430.2	4626.28	2570	5960.99	3076.45	5328.94	4484.36	4468.26	3687.93	4247.38	3979.01	3813.41	4061.52	4451.84	4723.96	3894.1	4633.68	3715.21	4259.95
M230T89	1661.92	5845.7	5334.74	5650.84	5048.15	5587.01	5184.81	10142.3	3975.67	2596.61	11657.3	5820.75	6592.25	3297.66	1341.98	5261.49	5356.2	2498.39	2369.24	2759.41	1397.33	885.833	1726.42	2494.25	4937.41
M275T352	2400.94	4141.2	4841.67	4113.26	4304.2	4640.64	3031.42	2939.49	5535.12	3419.81	2771.47	2562.97	5266.81	2908.14	2476.01	6104.92	3200.3	3406.71	5412.51	4927.05	5122.46	3316	3344.89	5083.24	5151
M233T55	5110.24	4599.13	4016.61	3434.49	4462.67	3444.49	3522.34	5093.52	4814.55	3761.45	4281.72	4933.71	6165.25	3824.75	4695.03	4289.99	3507.12	3845.18	3548.61	3763.79	3079.91	4543.4	3547.78	3542.48	3703.98
M694T34	3407.77	5322.52	4214.17	3770.27	4487.31	3667.12	3379.64	5059.78	4551.32	3564.77	3538.23	8407.5	8022.63	3865.94	5279.11	6241.46	3538.85	3830.35	4237.81	4787.71	2177.12	3787.64	4211.01	2743.63	3245.11
M675T66	1862.86	1763.87	4086.36	1944.19	2895.51	3010.77	2290.58	4383.98	2432.69	2194.12	2554.27	1051.39	2724.75	11318.9	7930.15	24690.9	3187.06	3650.21	4732.76	6654.73	1807.73	8055.25	6582.49	4482.62	5083.74
M166T319	3944.28	4411.46	4060.58	4408.13	5770.62	3865.05	3679.85	3717.73	5684.71	7431.96	9564.87	7729.75	6189.63	4267.38	4826.92	6059.84	2897.86	2691.01	2699.14	5021.79	2333.16	4188.1	2836.18	5658.17	4005.98
M152T34	3219.88	3979.53	2898.91	4710.98	4685.75	4833.62	4746.99	2951.15	3590.68	2929.56	4838.84	2443.08	2655.26	2508.14	3690.73	2916.32	4903.88	2859.73	4451.57	3569.84	3278.8	3455.9	3665.18	4706.4	4583.49
M114T381	4308.05	3234.15	5720.06	3259.85	9878.44	4383.18	4777.85	5487.99	4734.74	5132.43	2730.92	2539.6	3205.51	3555.28	3455.18	5860.4	3614.38	2953.27	2836.77	2145.84	4095.22	4259.25	4085.26	2745.75	2693.36
M88T374_1	2920.97	3279.43	2414.87	4321.95	4768.26	2542.5	2657.08	3650.88	1758.65	2853.96	4138.88	2679.58	6131.56	3789.68	4052.98	3045.13	3718.84	5686.12	3510.61	3642.54	5244.25	3737.38	3924.55	4154.24	6233.96
M656T153	5649.66	3622.29	3597.1	4658.08	4375.54	4135.57	3720.8	4159.22	3477.1	4178.02	3641.1	3539.44	2624.2	3686.51	4050.68	4641.23	3809	4135.67	3956.11	4267.6	4352.18	3102.33	4188.08	3441.78	4013.01
M85T111	6347.18	4677.46	4516.24	5776.53	6814.84	1657.89	4327.07	6592.58	7253.74	392.063	165.791	2882.03	1620.17	618.088	756.415	347.52	4336.58	2992.56	1511.8	4750.18	5572.64	774.389	6087.01	545.088	313.233
M739T200_2	5580.46	4678.11	4843.39	3106.25	4247	4425.64	3421.5	5187.88	2862.15	4045.85	3027.05	3191.48	5954.12	3229.1	3817.92	3922.85	3135.12	4084.68	3933.1	4073.57	5870.91	2098.33	5416.89	3351.26	2559.14
M351T140	9745.69	1476.38	4769.32	4437.79	5596.83	4871.22	5364.11	4875.81	8305.01	1037.03	494.48	2998.69	3157.48	1605.68	1228.77	1017.9	2649.64	2094.21	2565.13	2764.93	6133.93	1263.53	5833.12	1267.4	2144.62
M488T173	5565.91	2047.14	2702.73	2008.15	3186.02	2919.05	4274.21	3418.62	5376.83	2508.04	2742.61	2571.7	2904.04	2117.51	6277.05	3112.24	6609.91	3685.64	3847.76	6745.28	2179.19	7058.5	1375.48	5110.96	5596.31
M981T182	5926.26	3179.77	5186.09	3148.63	2458.25	3452.36	6075.95	3613.84	5222.06	1257.6	5768.26	23346.3	6144.03	3808.59	4423.75	2965.33	1030.06	2165.15	2396.53	9789.79	944.657	4812.01	3268.24	3539.15	4195.88
M889T39	4350.25	3430.84	4641.99	4387.36	3967.74	5362.25	3662.34	3762.86	3921.9	3204.49	11169.2	16697.1	9452.41	4787.28	7786.8	4670.25	3451.84	2992.11	2478.36	5734.19	2056.69	5076.64	2905.05	4364.19	3982.18
M595T160	5839.64	3805.14	4188.6	3578.27	2536	3403.67	4480.31	4400.93	3724.63	2594.66	2022.4	2130.16	2014.72	6000.19	4236.57	4290.72	5545.31	4159.63	3529.33	3531.03	4291.8	4278.5	3567.23	5354.2	3295.55
M163T415	4541.2	3695.27	3663.92	4401.89	3658.83	5069.21	3479.12	6588.36	6382.37	4176.59	6185.78	3448.62	4137.22	5945.02	2841.27	3115.92	5548.64	2842.55	2228.49	3163.29	3037.59	3564.05	4321.23	3302.98	2367.45
M490T352	4128.16	3954.53	4269.57	3849	4764.37	3989.68	3893.78	3315.38	4563.03	2615.63	3897.92	3132.44	4158.55	2560.82	3330.59	2915.58	3904.18	3620.15	3138.14	3592.73	3018.47	4262.21	3692.64	4341.43	3707.55
M367T141	4229.8	4979.38	1901.13	3419.71	6421.09	2837.04	2167.88	5734.33	3483.35	8876.11	1957.47	3394.46	687.023	3891.91	2719.56	10074.1	3645.81	4462.2	3281.02	4312.83	4396.66	4937.05	1452.99	3825.45	2715.02
M700T38	4060.32	2348.6	3572.99	3556.85	3176.9	4583.2	4227.39	4753.89	3154.9	1751.72	2325.33	2169.88	4040.15	5144.42	5099.85	3090.9	6819.27	3579.83	2785.12	4141.21	4025.86	4660.77	5210.68	3440.23	2437.2
M257T38	3744.61	3462.36	3380.49	4366.94	5212.04	3556.84	5462.74	3946.27	5152.94	4740.86	6119.71	9677.84	6020.07	3724.14	7082.49	6316.79	3370.69	3218.58	3295.92	6641.69	2212.58	4418.06	3527	2635.43	4059.34
M570T39	10888.4	1026.85	1138.91	1498.1	705.495	7289.37	7773.74	938.513	1032.43	6840.05	849.083	1211.29	7080.78	10100.9	9944.43	8933.29	6544.46	1033.02	8025.72	1534.17	9603.73	1584.54	1432.28	927.006	7082.09
M492T223	2447.03	3597.94	4713.26	4460.59	3067.91	2751.43	5489.26	7952.64	2423.91	2905.21	1353.73	1408.11	3032.02	4086.97	3538.11	4079.31	3758.46	2823.35	2910.7	7251.98	4243	4484.85	2620.24	3779.96	2552.35
M482T157	7660.35	3198.9	3273.81	6878.46	2930.88	1441.25	3009.42	1485.7	1060.01	2622.97	2857.87	3655.01	8806.59	2372.27	7068.58	2457.92	1929.22	6662.22	3820.39	7133.37	1202.11	5340.41	4111.52	2155	3490.82
M119T462	5931.46	4857.77	3230.13	3851.62	4155.1	3926.28	3411.2	3287.48	2831.43	4248.26	5536.6	3387.32	3972.58	5059.29	8484.75	7933.68	3128.44	5804.53	4237.95	3130.81	3671.69	2511.69	3969.54	3904.16	4021.68
M91T35	1658.67	5414.6	3568.72	5084.16	5819.99	4644.92	3238.44	2983.12	4429.05	3498.04	5229.07	11085.3	3675.99	2776.07	4001.34	3239.99	4101.98	2264.32	3981.08	3610.26	2809.97	4541.17	3923.73	3791.09	4215.99
M564T256_2	1932.89	4462.84	6731.94	7478.83	5827.7	2569.33	2398.16	2325.51	3426.24	1397.4	6697.79	3078.59	4993.98	9007.5	7869.36	7514.82	2241.42	4191.08	2350.56	1453.79	8170.38	4632.39	9814.98	1373.76	1085.78
M286T35	2869.52	3361.07	3682.24	4802.92	3438.62	4434.99	5048.62	3094.69	3488.91	6321.64	4306.57	4343.12	3398.33	3109.08	3207.83	3526.66	3298.57	3944.48	4133.48	3756	7134.11	4508.41	3348.2	2948.93	3489.35
M317T351	4232.31	2415.32	4368.94	4377.4	4021.79	4103.32	4410.58	4746.07	5494.4	6715.63	2605.4	2500.15	4595.36	4256.02	3995.49	5627.8	4018.84	4717.44	4115.26	4622.89	4243.28	3451.37	2534.13	4016.79	4496.29
M459T152	3686.39	2436.1	4007.05	2301.42	3587.88	3401.18	4243.92	5762.27	4313.02	3409.58	2978.64	3187.49	2475.72	6408.14	3658.81	4877.91	6717.48	6030.09	3967.39	3482.33	3270.62	3651.25	4815.8	3035.72	3483.77
M281T34	4450.21	2795.21	6686.71	7558.41	4830.55	4697.29	5042.85	4713.18	4628.9	464.904	2841.35	2636.21	1574.92	1601.16	2548.56	2252.69	3078.76	2843.64	2602.58	2669.83	2720.28	4414.55	3969.62	2868.16	2708.05
M692T199	4021.48	4352.7	5291.25	3986.76	3963.96	2859.31	4218.91	5505.02	1929.89	5006.79	1552.33	6037.38	6205.84	5103.05	5711.49	5585.45	3546.7	5084.85	4316.05	5027.42	4866.26	2700.12	3737.9	4360.61	2523.68
M831T479_1	3744.18	2007.57	2607.27	4562.16	3071.81	2754.23	4063.26	8777.57	3580.54	17537	7402.25	5399.92	7337.16	4905.47	2396.56	5347.6	2909.03	1588.32	1431.64	3722.1	3440.86	4859.51	3803.3	4682.49	2901.02
M131T181_1	4937.63	3499.81	3640.96	4994.75	5942.06	4001.65	3868.7	4789.12	2632.66	5299.11	6512.26	2358.2	6597.12	5828.92	6278.37	1718.51	3830	4598.55	3416.17	2587.46	2855.26	5106.57	329.768	4800.52	3612.14
M211T110	3626.99	6431.87	7393.78	5729.55	2206.96	4286.74	4940.86	2448.02	4511.67	2322.41	3500.61	5032.29	4587	2942.79	6941.47	2233.66	4680.5	3052.78	2324.12	2285.03	1676.94	1115.79	3663.07	3560.63	2866.79
M421T303	4507.13	5016.57	6216.62	4720.35	5508.8	2293.63	3135.76	2716.2	2592.33	4372.78	5362.88	4115.02	5864.04	4351.06	5020.1	3376.55	2771.58	3868.38	3437.4	6163.24	3549.06	4863.31	6329.92	1974.93	1890.06
M137T35_2	4019.79	4159.84	4067.96	3980.02	4829.93	4248.11	3991.36	3522.03	3917.01	3384.35	3904.34	4044.88	4210.66	2675.8	3971.66	3357.99	3827.54	3357.99	3762.21	3352.03	3256.35	3958.83	4170.64	3643.69	3859.8
M788T65	4115.33	3308.2	3839.18	4156.68	3885.12	4870.57	4422.74	1930.67	5969.75	1958.72	4045.36	1147.69	4680.41	2880.27	6274.85	3088.41	3826.35	3509.89	2294.57	5762.6	1674.04	5432.76	2500.39	2694.11	3873.85
M740T165	6082.46	2653.27	5547.17	4293.21	4033.21	5076.21	6646.01	3081.08	5386.78	885.528	1826.77	1825.14	1045.44	2328.28	1974.23	1592.64	3731.92	2389.21	1454.96	3038.43	1301.04	4550.01	1354.58	3900.22	2439.41
M102T210	3562.24	3315.21	3237.68	5076.18	3735.68	3858.86	4808.74	3940.6	3031.42	5426.53	7368.7	3469.66	5123.91	4319.95	4037.99	5317.45	5359.15	3708.23	4021.29	5656.87	3879.41	4430.29	341.888	4808.28	3863.12
M412T183	4077.03	3896.26	4199.51	4929.46	4540.77	4256.55	4375.46	4555.68	4493.22	3923.59	3231.68	4347.82	7251.28	2790.05	3697.72	4745.83	5609.48	2764.89	3286.84	4218.73	4118.5	3043.04	1592.3	3677.99	2978.39
M586T272	3984.64	2835.44	5277.04	2250.42	4678.86	2680.93	3853.37	7316.14	6734.48	2508.95	6428.99	4156.79	6943.75	1740.21	6290.27	1059.45	1679.83	2724.06	1274.25	704.709	2130.8	1387.77	1337.23	6087.6	4214.65
M163T274	3116.38	3203.08	4779.54	4874.81	2300.85	6360.44	5083.45	2955.84	3923.73	3885.59	3011.67	6192.45	1393.16	3536.63	1011.83	4011.86	3138.62	3581.86	3080.36	2663.81	2886.24	3890.49	2539.79	4407.51	4172.42
M163T55	4691.75	4431.88	3325.92	7008.74	2972.45	2514.23	2250.31	3030.77	2576.57	4292.13	4543.84	4295.04	2091.45	2152.2	4285	1160.12	4386.74	5652.96	2641.64	4780.75	5427.15	4992.22	2688.13	3302.02	3042.6
M149T126	2500.12	1539.08	3789.38	6311.51	5740.75	4741.96	3976.41	1647.63	1613.27	1934.14	1537.06	2630.9	1927.67	9077.66	2987.73	3262.98	3297.82	2888.19	4071.59	4264.15	3532	3452.11	6890.84	4908.99	1326.37
M174T48	4881.88	2177.11	1581.1	1999.45	1720.7	2095.51	5237.65	3933.42	6276.2	1922.3	3542.72	2544.46	2232.07	5796.6	2125.09	951.105	1850.73	2058.27	5592.26	2980.78	6645.26	5277.11	5996.22	4879.01	3946.71
M1023T354	2760.4	3390.57	4344.33	4092.4	3557.94	4457.19	3888.82	4028.04	5356.63	4391.23	5225.85	4004.55	4500.57	3628.12	2929.9	4431.65	3682.72	4260.23	3464.11	4072.3	3570.23	2714.08	4424.65	3544.06	4011.66
M223T40	3332.45	7934.26	2944.43	3435.11	4615.63	2376.89	1654.73	3248.62	3726.08	4489.25	5866.86	12341.2	7087.98	7136.49	6068.12	4322.14	2382.67	5669.49	5366.26	4806.91	2314.48	4808.98	3392.97	6176.02	2351.14
M116T86	2961.5	4000.16	4318.31	8641.09	1649.69	5074.7	4098.09	1583.89	2955.4	922.359	19192.1	1862.04	7220.27	3717.77	9758.05	3812.66	5009.55	3869.31	2636.9	6625.73	1049.32	3860.91	889.777	7014.33	2725.19
M305T50	5362.06	4910.33	3124.08	5781.95	3453.59	1793.95	4483.9	1496.73	2652.32	4789.22	3682.25	7561.97	6018.55	4686.97	2828.63	6093.62	4584.78	3551.55	4595.52	3604.18	4283.92	2622.83	2902.92	4488.85	4667.71
M329T34	4653.54	2065.39	4014.19	3120.93	4055.54	3467.33	4832.33	6731.29	4364.11	4727.44	3571.62	2933.76	2650.74	3756.27	3411.95	3357.25	3288.71	3211.22	4145.54	2395.04	3920.31	3430.59	3940.24	4932.38	3433.77
M393T350	2319.49	4384.29	2659.66	4587.27	4207.89	2687.71	2676.83	3058.72	2755.97	5374.55	5415.77	4759.98	3051.63	4364.74	4015.38	3485.24	4600.66	5031.59	4436.3	4784.66	4661.29	3746.32	5030.05	4593.81	2646.25
M74T181	5286	2819.82	4647.64	4219.94	4435.36	2162.7	3645.64	3176.79	3160.04	4905.05	6247.58	3873.39	5250.96	2606.1	4609.05	2165.19	5682.65	3438.24	3138.87	5193.22	4777.28	4579.22	492.739	5256.76	2344.43
M684T29	3291.73	4263.51	4016.81	3910.99	3270.3	3757.51	3987.6	4529.24	2092.09	3047.87	3424.07	1618.3	4186.66	5195.48	4539.99	4533.63	3497.5	4775.43	4643.62	3985.13	4800.92	3851.58	4064.72	4301.16	3113.07
M566T248	4136.7	4628.38	4251.88	4611.03	4862.56	4334.94	5215.13	4732.79	4997.76	3717.9	3354.89	3329.28	3414.38	3356.23	2525.3	4397.49	2989.59	3716.24	3520.45	2801.44	3162.82	2143.43	3660.3	3433.55	3040.61
M345T37	2507.29	1746.89	3829.44	4626.42	6850.16	4424.9	3843.25	3130.23	3078.3	3909.12	7042.63	12034.4	3878.95	3769.28	5927.53	6062.04	4825.04	5785.26	2961.36	3958.9	2578.02	6299.4	2458.86	2683.99	3559.92
M718T188	7444.05	8153.44	1033.88	1598.4	9035.95	1110.91	791.866	2378.77	969.532	10082.5	1980.25	8263	2011.98	3772.14	3856.95	9232.52	9091.3	1336.5	1366.69	1500.04	1591.93	1431.43	14847.7	2718.89	553.733
M430T272_1	4454.03	3375.24	4841.64	3393.98	4666.59	3333.61	3810.8	5406.39	5503.23	2984.78	4980.16	3492.23	6207.91	2032.97	4588.61	1657.2	2293.48	3243.02	1859.6	1109.59	3021.59	2501.31	2722.73	5191.88	4592.77
M992T176	6398.88	7252.15	3359.55	5158.8	5448.59	2044.51	3939.21	1990.01	2551.39	954.026	3803.68	3894.25	2907.34	2876.29	4424.08	1625.55	3682.98	3373.36	3457.86	4234.94	1982.75	2702.44	2208.12	5454.43	3011.99
M217T35	3489.89	4101.25	3770.19	3853.17	4857.43	3867.38	3567.97	3979.01	3847.97	3645.39	4737.32	5875.97	4852.8	4188.07	4002.76	3956.63	3914.46	4100.8	3245.72	4145.8	3468.73	3751.1	3571.98	3529.83	3394.29
M296T454	2631.32	3017.2	7962.61	3178.5	3894.05	3121.69	3285.73	9800.01	3752.18	3257.08	3181.65	3751	3665.69	3807.22	4323.81	4061.7	5325.31	3668.39	2079.14	778.469	2291.59	3417.14	2410.23	2921.85	3261.07
M875T39	5219.01	4651.72	4780.33	4619.58	4032.41	3914.27	5192.43	2796.62	4038.54	2523.42	5646.86	10843.2	6935.79	4681.63	6834	4433.5	2732	3500.82	2109.33	4844.5	1115.11	3024.15	3685.74	5047.55	3326.05
M364T246	4762.83	3897.24	2988.99	2731.74	4954.25	2311.19	2746.08	2907.74	4884.21	1399.58	9715.51	17715.6	14216.6	5083.6	6526.91	4813.16	2298.88	3587.45	6374.05	5494.12	1189.69	6817.13	2750.72	5730.75	1172.1
M191T380	4625.2	2310.01	3770.19	2871.63	3312.68	3703.29	4155.12	3601.32	13228.5	17058.4	2617.7	5693.93	2278.21	3815.31	2900.88	6501.23	2895.73	1821.18	2826.3	3585.35	1808.77	9316.45	2689.93	2792.42	1179.75
M632T354	2727.41	3661.23	4196.35	4081.77	3706.96	4447.74	3544.61	3971.96	5592.8	4265.09	5286.48	3872.81	4099.71	3364.34	2970.65	4233.42	3536.32	3877.36	3593.47	3540.87	3582.13	2458.93	4453.71	3674.74	3826.22
M714T58	4352.79	3400.01	5090.77	4550.14	3838.97	5514.27	4944.81	2751.22	4955.32	1952.74	3043.82	2062.15	2166.14	2901.18	2432.03	2291.21	3731.4	3185.54	2598.77	2954.68	2236.71	3367.81	3155.58	3849.36	3651.99
M680T33	4423.46	2280.78	4082.42	3926.02	6237.34	3581.16	4656.67	8877.06	2755.71	1628.92	2225.54	4182.48	2765.98	3969.64	4210.53	5257.23	4348.98	3834.92	915.185	2805.91	3621.09	2130.64	4120.25	3950.19	4406.56
M801T452	5820.86	4229.98	6995.27	4953.59	3945.1	4797.24	1870.9	2048.92	2510.91	7045.08	5558.38	4494.6	5521.83	7794.01	5821.1	5164.84	3181.49	3187.53	1925.99	5754.28	2575.63	6330	4139.09	1856.34	2463.24
M1067T35	5927.66	5788.71	1922.7	2611.38	1874.74	1250.12	1900.63	6259.28	991.716	8366.6	1792.18	1572.54	4251.37	8774	4615.02	9367.15	3123.75	7090.68	4958.83	7371.61	7797.3	2212.45	6473.47	2791.34	3111.93
M833T89	4522.02	3336.17	4109.67	3374.76	3839.2	3878.86	3528.18	3838.96	3246.3	2099.72	5059.01	11537.8	17095.4	9495.7	8819.06	5885.47	3205.19	3129.94	2546.98	4870.65	5491	2255.79	7798.27	3087.33	3394.84
M673T192	5800.82	4488.65	4507.18	3955.51	3277.73	2623.55	3243.68	3503.95	3428.37	4524.66	3067.97	4874.81	4718.24	5348.24	5233.07	4083.64	2896.24	5357.48	4386.9	4339.97	4643.49	3646.12	1915.48	4799.32	3198.52
M541T35	4357.42	4225.92	4483.53	3944.43	4404.1	4026.22	2730.6	3991.28	5860.83	3431.21	2834.98	3353.84	3946.03	2831.51	4221.63	4251.53	2929.15	3397.56	2716.81	3708.12	3569.92	3127.41	3547.17	4170.13	4047.07
M529T35	3626.33	3757.6	4887.26	4334.19	4404.76	3943.22	3497.95	4176.43	6117.62	2905.76	2792.98	6484.9	4951.48	3064.83	4324.7	2817.53	4182.47	3246.66	3229.03	3854.17	1906.84	3670.91	3149.35	3148.53	3288.82
M199T63	3477.08	5421.34	3157.16	2874.67	3465.17	2071.4	2330.65	3703.45	3211.74	1554.62	7787.98	7528.19	8244.39	5606.31	9692.51	4859.47	2437.39	3134.77	3013.69	7344.22	1110.6	9224.35	3336.57	3172.19	2535.78
M391T138	3574.7	4906.89	3906.52	3874.17	4957.4	2233.1	3735.62	2137.1	2211.68	2343.82	2824.57	4543.57	1537.05	3046.5	2902.93	2343.06	2786.53	2725.46	3874.7	5873.7	2008.6	6730.21	5379.61	2521.89	3903.25
M105T381	4635.86	2967.37	2808.05	1865.26	4679.19	3350.57	3923.51	5731.01	5934.74	14011.9	3463.5	2176.91	3972.08	3007.22	3095.96	5232.83	2798.39	2838.45	3093.3	3274.53	4386.41	6127.06	3944.46	4183.36	2656.27
M177T35	3813.1	3846.79	4118.19	3735.46	3813.01	3757.73	3270.04	2982.86	3917.85	2679.37	4211.68	6499.32	4049.56	3388.29	4806.27	3568.93	3064.22	3396.01	3195.05	4729.28	1888.73	5781.41	4208.91	3797.23	3997.82
M621T339	3945.6	4789.9	4236.13	4636.48	4520.42	4013	3268.18	3769.81	3509.98	3375.23	5560.79	4339.35	3752.82	4132.59	3817.5	3103.46	4984.85	2877.77	3330.26	4497.29	3014.53	4113.52	4640.86	3222.35	2961.28
M181T348	5687.31	2909.53	3056.45	3476.61	5305.56	3660.06	4990.94	3680.03	3308.71	4201.92	6576.67	4232.77	3543.27	3755.82	3071.09	3694.44	3680.9	4529.84	3650.71	3269.62	3478.49	2587.24	3856.36	3330.52	3621.69
M587T203	3336.86	3882.54	3874.2	3456.71	3917.23	3498.62	3134.24	4022.75	3118.5	3671.12	4455.08	11219.9	8446.53	4796.51	6678.03	4536.01	3412.77	3993.48	3768.6	7811.05	3079.52	3074.02	3420.57	4228.76	3478.9
M359T245	3435.1	4069.09	6100.15	6943.54	3567.55	2855.86	6073.88	3618.86	5211.48	4263.33	2981.84	5921.63	3339.57	2331.34	2128.64	2810.14	2965.87	2703.75	2472.34	2171.83	8010.94	1757.61	2616.36	2634.48	2660.18
M309T259	2596.67	5510.81	2961.29	2779.26	5718.97	6596.81	5713.83	4760.17	3908.37	2663.26	2566.47	6442.01	4170.17	4041.24	3458.02	5760.6	3451.57	3809.5	2682.33	7910.04	2508.95	2845.31	2009.25	2194.31	1624.89
M299T36	3173.68	2527.86	3620.45	5640.36	6522.38	4055.83	4092.39	2992.96	3167	4716.51	8290.63	15241.1	5753.41	3072.03	887.166	3014.24	4162.03	3914.72	3653.02	4341.95	1531.6	4121.35	2002.03	2289.21	3591
M1025T48	5692.48	4145.85	3987.65	3846.59	2050.29	3908.57	3223.78	3279.41	3356.3	1564.37	5404.03	5107.62	3989.76	4562.38	5615.08	3289.47	2840.7	5193.17	3490.28	4910.91	1074.82	4704.42	3935.36	5653.79	2838.02
M983T159	4734.41	4463.18	4865.98	3355.85	1451.18	3419.36	4514	4265.51	3296.47	2651.12	1232.58	4116.18	5547.3	5563.24	5309.11	5028.02	5062.43	3874.03	2960.07	4863.39	3287.56	4579.99	3608.39	4202.03	3124.56
M341T34	3537.5	2993.59	3983.15	3663.11	5321.01	3926.26	4038.34	2986.71	4193.85	3312.51	4636.69	3720.38	3460.36	3074.31	3285.48	2977.55	4115.68	3858	3507.57	4039.79	3263.79	3627.63	3669.36	3234.83	3597.95
M254T36	1954.54	4297.71	1817.34	3040.06	4531.63	2281.61	3441.62	4909.13	3037.12	2327.95	7650.06	6653.62	9294.31	3974.47	5070.08	1719.56	4907.08	3113.3	3549.65	7898.95	1050.49	8802.36	3109.73	2479.41	2736.05
M1189T291	4093.61	3902.25	3735.88	3438.69	6887.13	4528.88	5536.31	2373.99	5666.09	3100.88	6958.81	3970.43	4006.06	3643.49	3118.9	3011.81	1817.62	1979.18	2137.56	3811.47	2869.17	4186.81	2036.85	3308.63	2579.01
M235T64	3639.28	4931.08	3987.92	3361.39	4680.74	3461.35	788.471	4618.61	4556.88	5052.98	5108.52	7913.91	7414.18	4752.99	5582.78	7948.43	3613.55	4135.9	4003.31	4281.29	3146.19	3766.67	2111.41	3808	3463.89
M545T116	4608.64	4921.65	4874.36	5559.45	4635.37	3809.66	3002.74	5208.39	5325.7	263.323	174.737	5862.92	2211.59	127.333	116.123	73.1782	5163.08	4066.67	4417.63	3565.52	4813.83	266.041	4555.7	133.735	103.075
M633T293	3374.91	4109.55	3975.41	4163.12	1757.08	3995.76	3750.66	3712.51	4146.86	5895.04	4364.39	4318.21	4165.8	3714.84	3303.09	6122.07	3400.55	3031.61	4300.19	3480.56	4146.05	3321.72	2780.45	3892.15	4436.7
M87T358	3986.5	4026.47	3273.8	3123.55	2959.65	3447.12	3536.5	3578.9	4990.39	4803.53	5347.82	4281.98	3965.68	3748.18	4058.11	3863.83	3569.48	4531.66	4114.03	2794.6	3503.73	3077.02	4135.99	3600.44	4298.91
M290T50	1658.13	2554.78	7359.29	6829.45	1428.33	1559.22	7047.99	2738.01	833.027	2235.93	8499.06	16398.5	10854.4	5074.64	4809.82	3093.76	1196.68	3298.61	1628.35	4780.6	5558.49	3279.49	740.095	10780.7	1062.14
M236T187	5644.76	3031.83	3629.3	3755.68	2177.59	3088.73	3771.52	2742.99	4291.36	1086.83	5695.75	3917.71	2431.72	4064.11	4396.24	2846.61	1395.6	1741.18	1485.83	7215.4	821.921	8552.57	4499.43	3961.11	3215.2
M408T269	1608.04	3550.08	2539.86	4074.49	1065.19	5002.35	1535.37	5672.07	2474.99	1938.85	3926.92	1719.79	1780.03	5215.68	3879.75	6461.94	4722.2	3680.32	4017.4	4166.27	4328.55	3849.99	5137.6	2526.45	1001.05
M672T57	5824.08	3071.26	4539.48	4571.96	3082.64	4216.47	3954.76	2449.77	4360.11	1334.82	2258.66	1947.04	1969.84	2090.51	1459.48	1781.32	2842.46	5249.13	2420.97	4311.13	1410.61	3398.68	2866.08	5254.1	2787.23
M235T263_2	2380.47	1914.38	3022.07	2367.95	2585.53	1852.52	1512.79	6946.91	2932.3	11002.8	8637.43	22737.5	21476.3	6452.04	66894.1	14815.5	4519.65	3437.96	2109.5	5152.79	939.318	5229.24	4034.59	1965.17	8987.92
M315T119	3867.02	4611.83	3036.14	3556.39	3933.32	4306.62	3831.21	3389.17	6375.34	1972.38	2171.48	2678.7	2819.23	1529.11	2611.27	1838.13	3840.95	2584.43	3143.17	3985.65	4950.7	1623	3401.82	2090.57	1598
M189T37	4926.08	3669.38	4621.63	4764.67	5262	4704.25	2036.04	3503.19	4956.26	2892.21	2625.77	7381.23	2598.79	2924.38	6174.73	3661.58	3365.65	2609.19	2494.45	2688.16	2288.14	3138.64	2996.37	3312.43	3511.33
M279T337	3200.97	3488.7	3411.11	3935.54	3813.45	3255.64	3431.67	4001.07	3965.94	3627.8	3892.68	3416.41	3812.66	4352.71	3124.66	4361.48	4060.59	4030.09	3829.48	3999.73	3856.51	4054.94	3799.52	3708.97	4089.3
M398T58	5536.96	3937.86	5094.74	4911.62	3726.34	4468.29	4050.07	4066.89	5509.47	4337.05	3938.78	2950.05	2184.09	2720.4	2161.75	2483.53	2296.96	3358.18	3005.1	3589.73	2294.12	2691.27	3976.87	2311.16	3254.43
M314T220	3053.67	3568.61	3957.28	4856.81	5718.32	5136.94	3725.87	3594.64	4110.78	2928.85	3815.43	4487.63	3780.42	2509.21	2998.4	2262.66	3761.62	4374.41	3464.48	3135.6	2306.98	3197.77	2013.42	2956.83	3064.63
M388T53	3594.96	3883.16	3581.46	3927.87	4213.67	3673.14	3279.03	3556.58	3864.92	4595.07	4112.72	3698.51	3830.54	15843.8	3452.05	3843.39	3753.11	2831.37	3882.91	4023.05	4102.98	3606.59	3566.06	3401.59	4012.98
M726T197	3565.33	4596.83	2397.3	4548.58	4326.23	1926.1	3615.01	3396.22	2136.25	4496.23	4675.75	9492	7665.11	5036.1	5652.94	5296.84	4113.52	4797.23	6294.21	6126.57	2509.92	3048.95	3984.29	3693.12	3867.76
M145T320	4164.37	4089.26	3372.67	3538.61	5579.77	2069.02	2720.94	3299.29	2965.02	5332.2	2859.2	3664.26	5426.32	5824.51	6642.26	4898.54	2520.09	3839.23	6296.26	4058.95	4896.83	4337.41	4039.29	2560.41	2408.47
M1196T153	3657.84	3686.79	3464.79	4227.05	4250.27	3652.91	3615.06	3230.22	3492.29	4097.98	2222.86	3636.05	3947.94	3358.08	2936.64	3693.77	3427.38	4364.39	4088.26	3802.92	4321.03	2955.99	4333.64	3059.63	3679.64
M422T326	2379.87	2774.34	3852.47	5088.29	4596.05	4809.86	4514.35	3374.11	3045.84	3686.13	8599.67	4292.47	4797.61	4434.13	4059.86	1434.11	4425.28	4984.73	3048.92	2526.86	2756.81	2708.02	1902.37	5820.57	3782.62
M307T338	504.33	13952.5	4456.89	6534	652.153	3607.49	4984.51	447.704	368.751	523.751	629.3	1490.22	729.783	498.008	26368.6	472.401	571.036	790.006	654.261	681.305	599.168	679.237	14236.3	736.442	7400.18
M736T200	2691.8	3239.44	3677.7	4507.14	4707.34	3680.26	3830.98	2910.36	5034.77	4357.16	2921	6797.1	7091.59	2721.3	4843.53	4065.04	2409.15	4331.03	3944.02	4269.98	4163.58	2143.12	4029.22	3676.14	4084.74
M927T422_2	3858.91	3805.87	3769.74	2944.94	3330.04	3100.95	4109.08	3777.76	3898.98	3660.76	3037.56	3209.73	4010.45	2370.12	3547.63	2663.93	3744.32	4873.61	4351.93	3177.68	3643.34	2474.21	3565.16	3792.84	3907.95
M313T56	6120.04	4940.39	2658.97	3406.58	2898.91	3061.73	2218.78	5504.94	4046.82	2335.04	4266.17	2227.88	3099.72	3390.44	4424.09	3431.67	3563.97	4023.45	3244.79	2939.22	1888.91	3274.89	2437.12	6831.31	3673.36
M636T88	3119.14	3383.39	2813.43	6216.84	3083.12	3646.19	6130.33	2976.24	3511.08	1284.92	2746.69	3380.14	3942.14	2294.84	5447.92	2137.33	3192.2	2354.74	2326.72	6348.34	1141.56	4346.09	3425.52	2930.8	2935.19
M613T35	3445.14	3868.89	4132.15	3744.09	5314.83	4707.69	4034.39	2974.36	3930.77	2716.95	3426.7	3802.95	4191.7	2870.09	3162.34	2943.8	5329.44	3535.2	3233.54	3157.7	2809.07	3198.48	3681.1	3325.88	2852.85
M134T98	3108.97	3111.6	4640.1	3745.01	2540.91	3112.82	3676.92	3444.85	1908.55	5276.05	3422.03	1751.82	3672.94	3699.51	4193.89	3781.1	4178.02	4165.19	3896.66	3460.91	6625.96	3160.41	4397.35	4753.19	4793.03
M363T215	2492.43	2647.68	4182.57	8511.49	9790.73	2319.46	3930.91	2189.08	3159.44	351.649	418.034	3064	2143.83	791.65	712.029	411.494	2304.24	2738.75	2617.18	2274.75	3305.48	646.563	9053.29	652.504	706.966
M503T171	2126.75	2598.02	3795.34	3315.26	3187.46	4502.9	3855.69	3954.7	4281.57	5077.56	4612.77	3674.31	4284.01	3863.89	3196.59	4762.37	3603.43	3886.7	3423.53	3712.78	3866.48	3556.14	4166.57	3333.86	4299.94
M537T33	4914.97	3799.83	4479.13	3978.05	3507.74	2335.71	3393.19	4616.92	4021.18	3436.88	3200.45	5859.07	5282.75	5629.69	5307.47	5235.86	3687.96	3895.26	2200.54	4206.4	4487.33	3365.29	4383.86	2474.42	3910.82
M262T427	4548.67	3499.11	3431.53	3977.5	3066.96	4142.65	3914.84	5539.99	4694.81	3945.67	5295.47	3961.95	3560.49	3032.4	2532.47	3065.1	3221.45	3370.92	2788.94	2610.1	3627.35	2574.01	3784.49	3933.83	3882.31
M310T119	1558.92	2586.41	1051.65	1595	1688.31	2134.79	1876.69	5339.63	3306.43	3747.07	9593.99	995.561	1707.87	7707.32	8644.97	6224.04	1647.49	5548.98	5169.11	1152.18	2579.44	15960.6	1992.08	7344.6	6531.88
M465T115	4005.08	4745.92	3285.27	4208.65	2034.12	3178.86	4696.22	2220.42	4786.26	1748.68	6317.22	4428.55	5250.88	3036.16	6050.11	2427.32	3971.16	4867.1	2296	4553.98	2133.46	4592.75	4165.29	3090	3673.65
M255T36	3268.83	3530.66	3295.45	3543.04	4610.15	3141.72	2770.75	4513.92	3547.75	3248.71	6234.75	8554.24	5944.21	3368.76	4220.04	3808.78	3311.27	3495.9	3359.74	6715.64	2191.62	4684.16	3327.08	3331.82	3297.49
M163T429	2650.74	3842.67	2990.25	3135.05	5669.64	2016.85	2062.2	2347.57	2635.01	5151.76	2311.3	1829.14	5020.17	2536.68	3354.19	4277.52	2649.81	4965.64	5711.45	7409.63	4887.32	9031.75	2445.06	2041.99	1936.85
M627T182	4132.06	4598.92	4338.1	3278.82	5482.2	3284.69	4014.7	2351.1	4392.91	4369.79	4636.44	4290.24	4506.79	1669.78	4479.19	3880.51	1458.37	3551.47	3155.03	3678.79	3680.3	4549.9	1693.22	3707.6	3073.19
M362T84	3123.54	3157.15	2428.08	4999.42	5525.02	2579.27	2231.88	2986.27	1498.06	1162.3	5749.25	910.856	1847.81	67524.6	1877.46	2093.7	2237.83	5185.19	5527.01	1885.97	1952.85	1818.61	2911.93	2357.26	10603.1
M215T467	2683.36	11984.5	7133.12	3935.82	108.841	3228.5	3639.09	1574.7	3738.28	2628.78	2278.66	2638.7	4209.15	3123.03	1327.58	3770.64	1690.04	3177.44	2449.32	2616.81	1499	3003.62	4052.29	3454.93	4343.76
M715T243	2849.73	1802.63	3634.29	2853.98	3919.53	3178.35	3768.4	2690.11	3438.15	1755.53	3565.93	3503.25	2880.32	1398.83	2743.48	1138.07	2289.3	4077.34	3674.4	3143.75	2512.38	6078.5	6252.72	6129.48	4777.27
M1192T171	1439.82	2183.1	3666.66	2687.97	2703.93	4863.02	3731.7	3868.65	3942.75	7217.4	5961.94	2216.1	4643.92	4946.6	3693.24	6386.21	3274.4	4155.69	3904	3635.59	3956.35	4180.18	3771.15	3775.89	5639.35
M273T360	4334.23	4365.2	1701.08	3961.81	4180.08	1493.74	1629.15	2096.22	3309.12	3153.4	4468.14	3242.63	3783.63	2148.21	3691.74	2301.38	3415.88	5020.16	2964.33	1736.23	2951.92	3044.38	3696.29	6180.21	4061.15
M353T117	2930.9	3395.77	4547.07	3454.54	3963.55	3912.3	3031.53	3907.13	5421	3951.51	4459.43	3368.14	3265.45	3006.23	3916.02	4230.93	3736.1	3905.68	3857.97	2908.95	3898.99	3457.63	2527.56	3547.82	3063.81
M878T138	3939.1	4284.15	3751.32	4414.98	2197.7	3565.61	4770.1	2659.45	3222.56	1164.71	6171.56	3118.63	2720.73	3202.71	3037.67	2446.46	3232.51	4090.53	2310.6	3255.08	773.746	6912.59	3489.66	4069.67	4698.59
M569T131	1785.69	5934.25	4106.56	5040.66	4566.24	3623.04	3581.67	3817.2	2430.29	2879.93	3266.98	2230.47	1435.96	2571.47	3425.25	2517.99	2417.29	4238.26	4330.92	2409.94	2595.33	5199.7	4875.44	1911.24	1930.64
M354T204	4670.64	1856.9	4759.49	4586.02	4582.23	3559.95	4250.69	5217.99	5059.37	2018.01	1075.56	1315.93	1709.55	4059.07	3251.14	2264.84	3174.6	2084.41	2255.69	3184.13	3552.49	3084.96	3499.3	2205.17	1467.56
M735T200	4576.81	3626.88	5432.44	3370.14	3508.73	3989.53	3322.9	4149.48	2881.14	3903.72	2907.79	4456.55	6108.39	4426.53	3801.67	3215.12	2144.47	4171.23	4391.75	3501.99	3996.78	2337.54	2440.81	5888.21	2168.33
M619T214	3125.1	2868.73	4720.72	4922.99	5063.15	4089.65	5550.41	3774.79	3761.89	3012.4	3057.68	2322.52	3312.7	2359.08	2754.36	3400.2	3784.8	4655.75	3022.1	2698.3	3719.66	3274.65	2413.65	2933.99	2485.53
M228T35	5872.6	1365.54	11572.2	1697.57	8714.9	1051.15	11416.9	1645.61	1678.66	4079.38	5025.61	1028.11	1628.31	1094.61	3674.16	13958.6	998.951	4205.52	1897.44	3998.38	1396.96	1765.96	1519.79	1834.31	5859.98
M455T36_2	2755.68	3877.73	3971.77	3634.31	4157.68	2962.93	2903.51	3928.39	2761.12	2247.38	4990.16	1931.71	2364.39	4441.76	3604.63	3749.12	3950.03	3932.28	3807.18	4336.82	2543.95	2740.33	2533.69	4432.43	4714.8
M395T260	3356.11	3372.83	3006	3063.06	4091.11	2900.51	3867.08	4446.09	4456.79	2860.02	2069.58	1661.3	2600.47	3156.2	4385.7	3276.9	2603	3327.84	3374	3306.42	2809.57	5113.06	3883.97	4518.04	3924.29
M1192T153	4955.61	3098.58	3749.81	4925.62	3581.01	3797.93	3652.45	3217.68	2285.09	3679.28	1967.08	6131.86	4159.39	3093.39	2874.58	4337.09	3418.36	4752.18	3578.58	3419.55	4676.18	2664.18	4247.12	3076.76	1692.1
M132T79	2005.23	3628.12	4062.1	3542	4978.59	3643.31	4204.08	2952.01	1745.56	4066.68	2361.01	1503.59	3795.07	5916.19	3801.29	4413.57	3510.42	3546.51	3716.26	4829.38	3895.4	4170.84	6426.39	3885.23	3535.63
M269T124	490.777	3808.89	2816.2	6030.83	6187.95	2627.23	2768.39	2272.77	2612.82	1373.24	1956.13	2275.59	2457.12	2214.3	2123.17	1596.84	3400.55	4836.28	5055.6	3385.99	2502.36	8318.5	1863.05	1601.72	1912.71
M97T111	5471.92	3835.32	4651.42	6554.91	2984.52	1325.05	1933.77	6095.73	6549.91	1492.45	882.03	4041.06	1267.11	1266.36	1267.24	1114.53	4031.92	3823.19	3224.89	2699.92	4933.41	1455.47	5357.9	1129.71	1401.5
M285T500	3479.28	1237.65	4657.21	8435.23	3857.25	3042.72	3881.68	1025.25	2918.53	5024.31	1562.91	3849.96	3732.75	8634.07	3477.9	6668.46	3840.55	2857.8	3130.13	1421.78	5679.3	5867.33	3385.02	3898.71	3520.62
M472T228	3616.41	3968.26	4198.52	4715.4	4535.57	4092.98	4731.06	3980.33	4881.91	4266.96	3115.76	2651.55	2941.63	2862.35	2915.4	4225.2	2975.09	3439.4	2877.7	2916.21	3359.72	2293.22	4035.26	2724.29	3178.41
M686T32	4518.46	3787.98	3729.19	2300.06	4295.87	2870.77	2961.98	6409.49	3291.1	2552.98	2156.87	2115.48	2744.82	3763.77	4523.09	3344.06	4591.92	3929.14	3754.56	2461.86	5004.02	2502.88	3479.09	3269	3130.21
M206T67	5449.17	2261.79	2880.84	2906.08	5118.46	3547.07	3450.87	3718.48	5332.58	12845.4	7479.65	3294.2	4283.27	3237.99	1847.23	2469.32	2952.36	1451.4	3041.15	3161.24	2942.44	4838.07	3489.83	3528.55	3192.14
M923T422_1	4528.72	3781.87	3341.27	2806.79	2882.15	3002.59	3834.5	3652.41	3726.14	3325.91	2904.24	2784.56	3758.8	2119.36	2860.02	2124.85	3363.79	4737.44	3789.76	3264.24	3178.82	3069.63	3419.1	4057.97	4121.95
M306T302	1617.26	2738.63	2313.31	3955.57	3356.73	3958.18	2496.94	3534.93	2391.56	2251.86	3236.86	2002.81	1655.94	3634.59	3980.79	3353.15	11668.4	2783.63	3709.03	1712.8	7641.18	3735.56	3728.48	3031.26	2192.17
M405T75	3296.57	1923.24	3552.33	3821.9	3733.34	4209.11	1696.52	3403.61	4878.03	1758.61	3744.08	1752.98	3751.44	6963.2	3376.38	4596.68	2406.48	4681.04	6982.82	6696.47	4099.44	1728.77	1956.71	3229.69	3264.14
M325T242	4366.37	2476	2377.48	6106.06	4469.23	1505.3	2006.88	4400.5	6001.59	576.616	912.256	3081.63	2290.14	2741.13	495.067	468.188	2653.82	2849.27	2009.92	1928.23	7203.66	596.451	6995.52	1925.55	917.043
M138T380	3363.58	3132.26	2642.32	3672.47	4195.07	2499.26	2944.59	3113.91	1378.65	2582.41	3789.05	3160.77	5042.02	3578.37	3835.23	2962.69	3377.18	4873.41	3665.94	3425.06	4801.18	3683.55	3150.28	3986.73	5006.77
M343T200	3093.27	3896.81	3382.14	3581.84	4572.45	3280.61	4031.06	2809.15	3316.22	4741.34	3896.03	3327.91	3336.88	3059.57	2897	4338.3	4139.57	3721	4068.44	4105	4228.25	4157.04	4229.18	2832.72	2885.6
M257T145	2080.09	5734.09	2979.87	2544.05	3540.8	1969.04	2845.75	5038.9	3194.81	3909.87	2527.26	847.007	4261.5	4441.06	4794.69	6949.91	5169.18	3060.53	3146.36	4790.17	4758.83	5274.89	2993.65	3326.46	2408.51
M675T144	1600.79	386.924	2820.38	1859.91	896.901	2694.57	2487.88	4362.67	2482.89	10578.9	2039.53	2206.26	3420.58	9641.98	8085.25	20279.3	2151.51	3592.18	3494.96	5323.33	1938.64	6028.28	10397.9	3621.34	7626.74
M719T188	1477.4	1067.23	784.964	1636.68	8396.77	5786.62	894.671	1077.66	7838.11	1380.97	1604.59	766.78	1552.68	2345.06	2026.36	783.223	7768.37	1717.98	1066.23	1216.31	1170.03	1423.9	9183.85	5526.41	861.158
M114T366	8842.53	3670.89	3418.03	3394.33	3061.42	2735.85	3253.29	3420.89	3340.41	3339.58	2582.13	2790.47	3773.96	3310.71	3286.23	3542.87	4716.93	4194.89	3547.23	2519.67	3449.33	2464.46	3610.42	3112.4	2814.71
M766T81_1	6281.85	2781.43	3578.87	3076.56	2598.58	3214.03	2694.39	4110.95	3456.49	4554.48	2260.02	2032.9	3529.99	5175.25	3857.33	3553.2	3963.31	3372.65	4110.69	4633.24	3434.08	4099.09	2810.7	2448.23	3303.56
M141T98	3853.82	3041.46	2719.93	2646.64	2521.06	1842.22	1400.22	2336.7	5956.93	3211.39	3256.8	2311.17	2396.75	3812.73	3368.94	4732.98	5392.32	4106.22	4233.94	2623.66	7009.06	5185.75	3698.13	2764.45	2173.41
M675T74	4476.38	3216.17	4312.02	5424.68	4216.49	3427.71	3449.14	3724.74	3250.86	1654.67	2986.16	4695.56	7380	2873.49	4072.15	5968.65	4664.75	3246.64	2921.81	2303.69	3828.03	2128.04	1917.28	2082.94	2601.51
M316T240	4424.95	2380.01	6299.41	8053.68	1770.94	6076.34	5657.8	2087.23	3561.09	2004.81	2160.67	3871.04	4449.12	4918.14	4634.63	3495.65	1937.72	848.3	684.014	4874.59	904.89	5630.28	408.489	3912.15	2954.52
M559T336	7196.45	3764.23	3185.17	3792.63	2672.81	2737.64	3413.58	2535.16	3286.09	2475.95	13670.8	8153.06	6543.29	6201.93	5289.5	3168.93	1724.9	2405.94	1731.39	2295.11	993.885	8927.06	3728.61	3944.65	3491.46
M801T250_2	5559.38	3278.38	5882	5065.24	3043.26	3423.64	1348.81	3521.69	2122.16	6244.03	4587.44	1886.25	3803.47	5435.13	2372.42	4656.66	1915.65	4995.44	3211.66	2974.28	4166.84	3031.61	5728.87	4040.34	1717.9
M303T374	2582.66	3565.5	2529.03	4247.78	4314.77	1985.94	2512.78	2565.69	712.205	1178.37	3914.68	2510.02	5624.26	3143.57	3821.32	1754.74	3656.7	5668.34	3550.75	3409.89	4793.45	2152.36	2827.51	3756.73	6003.42
M176T84	3245.45	4022.12	3803	3834.23	4691.23	4893.49	4812.09	4382.53	2660.27	3073.27	1823.41	2227.01	3588.61	1530.47	2446.85	2673.79	4712.54	2689.59	2783.08	6896.73	2344.48	3036.32	4055.83	1190.44	3323.07
M423T43	2380.79	2334.22	3287.56	5023.08	3248.86	5229.62	3364.38	3524.83	2654.25	4716.98	3316.63	4801.42	3076.03	4676.52	4187.84	4284.18	4019.84	4319.24	3148.03	3678.84	3155.6	5106.28	3164.24	2883.89	2221.28
M815T158	6077.02	3925.44	5735.15	2909.87	3721.39	4036.66	3437.31	1559.67	3243.02	817.67	9715.39	6864.47	8840.06	5701.81	9713.35	3202.33	2857.32	3888.24	2365.8	6587.88	613.111	5949.3	1204.35	2134.97	3683.89
M277T288	9005.33	1523.16	1346.38	1767.92	7137.16	1041	1247.94	756.531	1590.19	5902.16	915.818	1262.14	901.647	1099.66	1175.52	8861.25	700.269	766.975	5541.42	13656.1	4394.55	15356.6	626.86	1319	698.569
M135T34_1	3580.32	3226.2	3597.86	3776.63	4431.76	3938.14	3637.42	3234.54	3632.18	3161.69	4418.22	4164.41	3938.19	3047.85	3740.16	3223.37	3357.41	3414.88	3409.95	3583.76	2623.41	3864.22	3279.77	3620.95	3648.14
M849T33_1	4525.68	3009.38	4035.63	2376.82	2348.65	3120.35	3439.77	5718.42	2493.56	5296.39	3413.27	8523.63	6693.19	6900.22	6496.82	5415.87	2593.83	4364.38	3328.44	5030.64	1964.19	4779.59	3953.11	3199.04	4323.95
M608T128	2471.45	4086.26	4819.74	3370.63	3283.32	5130.74	2880.98	2981.22	3459.72	3160.79	2982.37	2357.14	3538.92	2861.5	2520.06	3612.67	2792.65	3426.05	2627.31	4038.41	5481.2	4159.15	3134.43	2295.22	2487.06
M920T32	4569.76	3039.49	4246.43	3106.27	2275.81	3468.26	3670.03	4375.92	2603.92	5238.18	2007.3	3697.01	4088.5	4582.83	4476.89	2552.74	3180.27	3714.57	2874.25	4164.63	4184.03	5017.17	4384.76	4376.53	2616.48
M373T35	3162.7	3215.6	3409.6	3865.33	4511.19	3980.74	3773.06	3078.98	4136.73	2589.29	3258.14	1879.71	2094.83	2510.32	2622.66	3076.46	4801.19	3405.48	3806.59	2354.01	3625.85	3070.62	3522.39	3209.45	3219.66
M283T34	3591.61	3426.44	3842.45	3771.83	3974.42	3719.84	3541.64	2941.09	4015.37	2725.43	4077.45	2747.81	3636.35	2719.09	3187.76	3078.44	3225.59	3338.93	3493.11	3088.47	2914.35	3754.91	3819.93	3072.06	3506.88
M163T3	4803.09	3694.28	3109.4	5032.4	4310.61	3367.75	4772.21	1621.88	1962.64	3064.75	4381.4	2263.29	2148.4	2158.56	1358.08	4823.9	2387.76	2806.39	2836.99	4629.42	2218.16	3262.8	3717.95	4485.04	4754.26
M470T181	3595.35	2782.86	3539.95	4249.83	4568.7	3285.34	3533.83	2841.02	3917.91	3877.86	3861.38	2613.67	3369.3	4594.96	3395.92	3714.91	4284.58	4254	3136.7	3684.03	3834.41	3727.21	533.789	3768.78	3872.2
M390T260	3127.72	3247.59	2783.04	3286.2	4255.49	2700.97	2910.84	3843	3601.76	3085.71	2071.16	1374.38	2198.1	3661.99	3589.82	3513.61	2218.65	2914.13	2896.67	3692.65	2422.37	5015.23	4023.26	3818.92	5027.33
M290T60	5698.81	2776.95	3063.09	3820.29	4390.96	3238.61	810.118	3334.1	2961.58	2550.97	4302.77	3360.81	6357.61	3162.87	3242.93	3164.45	2637.8	3914.63	3883.16	4196.11	3209.85	4732.93	3046.6	5029.68	1801.76
M556T34	3743.06	3436.55	3152.22	3802.32	3792.69	3507.38	3385.74	4290.52	3403.26	3881.57	2359.61	2867.36	3226.31	3626.05	3105.17	3526.13	3482.62	2986.76	3151.24	3520.76	2646.78	4026.6	4136.07	2793.97	3792.72
M1117T354	2489.62	3142.2	3716.26	3977.89	3180.98	4400.26	3418.08	3705.63	5275.18	4151.09	4809.68	3445.21	4018.12	3188.47	2623.96	4079.41	2873.77	3758.13	3116.78	3479.53	3236.57	2072.22	4124.5	3459.35	3636.66
M331T51_1	2947.73	7325.8	2791.75	6177.74	2642.75	1964.94	1993.68	4173.26	2779.66	6012	4009.85	7102.76	4200.55	3535.12	5480.58	3019.76	1945.06	3274.51	2305.28	4398.88	1561.26	5069.91	2826.65	2377.15	1426.86
M235T142	3548.19	3097.83	3444.6	2884.48	3590.91	3130	2641.98	5540.59	3857.78	4888.35	4498.07	2673.38	4208.04	4047.97	4258.86	6479.17	3426.22	3639.93	3348.74	4062.71	2845.81	4079.22	1727.53	3590.63	4423.55
M118T257	2209.08	3191.62	1336.04	4195.91	3010.59	3362.89	2807.22	3638.2	2744.61	2639.31	5535.52	2093.64	2791.79	2571.53	4891.49	1940.24	2655.99	2319.37	2374.44	5125.1	3363.66	4322.04	2850.21	8052.34	7840.11
M1198T154	4075.38	5116.14	4001.51	3100.97	5942.84	3153.11	3600.22	2774.95	1509.16	3261.04	1556.95	2846.77	2381.18	2949.28	2124.66	3278.56	3113.75	3720.68	3985.41	2985.3	3854.78	2028.69	3728.13	2532.18	3036.55
M149T35	2939.36	3382.97	3715.63	4255.68	4114.75	3682.37	3486.33	3338.84	3900.45	3085.89	3412.49	3896.23	3796.45	3216.55	3308.4	3325.9	3551	3388.99	3165.22	2729.39	2581.72	3940.65	3424.41	3392.15	3177.15
M176T138	819.449	843.756	3666.83	1954.39	827.43	4382.29	3789.81	4166.19	3542.54	9078.89	4118.6	1883.32	2307.07	3687.44	2122.14	12192.1	3668.2	2461.68	2395.28	10551.7	1360.24	13073.6	389.995	2530.58	3451.87
M151T34_3	3683.37	3679.35	3508.7	3702.57	3915.7	3667.67	3794.14	3058.95	3871.89	2849.63	3430.09	3956.35	3351.6	3613.84	3332.4	3028.67	3002.67	2821.85	3158.26	3393.99	2568.46	4358.39	3549.26	3267.12	3021.05
M758T200_1	3438.63	5037.31	3534.8	3430.47	3624.98	2750.91	3236.51	4590.26	2796.43	3652.52	3620.21	4802.82	3362.93	3522.87	3229.59	4574.68	2364.16	3312.68	2906.87	4080.06	3519.61	2875.1	4346.5	3919.31	3673.85
M611T171	1842.37	2314.43	4009.47	3004.33	2667.94	4138	3602.85	4030.49	4193.23	5363.63	4553.46	2833.53	3834.9	3952.07	3242.58	5015.48	3564.16	3724.45	3229.78	3417.36	3523.31	3613.28	3816.82	3343.36	4321.51
M316T185	2220.91	2551.99	2802.83	2763.2	2166.85	2562.29	2369.47	9406.25	2970.61	11453	2993.11	6413.67	5781.08	4827.61	2610.67	5713.14	2078.69	2814.41	2673.81	3251.97	4622.79	3434.1	7543.81	2259.51	2748.16
M193T105	2230.21	2399.83	2869.46	2676.8	3237.59	2385.92	2229.06	2697.36	2134.53	5841.58	6237.35	9094.92	5858.22	3325.06	11745.3	3420.22	3448.14	3325.12	3010.4	3720.74	2655.09	7353.35	5829.73	3404.12	2942.16
M491T208	2850.93	3756.55	3956.73	4746.13	4710.13	3060.48	3079.59	3694.67	4146.25	4129.41	4632.25	6778.91	6355.17	3546.82	5062.03	3041.42	3247.75	3792.87	2892.22	4132.67	1758.33	3154.47	4185.03	2658.1	3451.16
M694T32	4332.81	2806.83	3323.89	2059.37	2833.86	2785.75	2871.08	9878.95	2221.36	2867.73	1382.67	1824.54	2316.37	4318.41	2883.51	4219.62	3125.87	3826.46	3252.17	3296.03	3370.84	2340.41	3851.59	3601.14	3926.84
M793T96	3552.01	2628.21	5084.77	2362.5	6282.51	3069.67	2439.66	3319.17	1911.32	1523.07	6665.85	9914.47	12706.1	4554.59	12050.7	3960.62	4811.41	5802.24	3139.16	6898.39	1283.37	2873.57	2109.63	2730.7	2813.22
M672T213	2924.28	5481.65	3706.49	3902.09	4878.38	2785.62	2375.11	2354.8	2289.68	2967.96	1276.09	1161.55	1782.57	2615.01	2044.59	2121.89	3367.23	4128.87	3570.23	3488.16	4284.44	3496.82	6498.51	2627.76	3226.07
M337T33	2523.79	4343.55	3391.46	3904.51	2860.19	2271.39	3855.78	2180.66	2997.05	1632.91	3123.38	2228.64	3210.32	2002.62	3075.62	4595.84	3912.38	4264.98	4270.32	4307.38	2192.93	4279.59	2788.88	4097.28	3193.91
M739T171	2404.65	3705.94	2827.96	3112.18	2940.67	3353.23	3617.8	2350.79	2645.29	5462.52	4150.15	3116.11	3846.42	4073.56	3958.03	5241.43	3669	4864.6	3889.86	3326.99	3963.75	3741.2	3166.98	3856.03	4702.54
M608T171	1581.46	2637.31	3348.23	2639.72	2791.45	4300.28	3589.22	3189.9	3548.46	8332.89	5214.85	2051.9	4734.48	4693.11	3941.62	6146.55	2954.52	3951.61	3702.86	3144.05	3586.69	4251.39	3144.44	4109.1	5431.42
M269T39	3436.47	3519.25	3880.06	5220.64	3791.48	3332.68	2162.26	3025.11	2255.78	3338.39	2199.26	3418.51	2031.53	2682.45	2304.06	2983.92	3381.14	4281.96	3801.13	2800.65	3723.8	3436.77	4035.49	2426.44	1573.25
M178T348	2066.03	2960.36	4780.13	2987.56	4336.15	2943.61	2753.89	5568.83	3291.81	3798.77	3264.82	3334.78	5258.08	3057.3	2471.5	3420.88	5100.53	3162.54	2996.94	3079.14	4932.5	2328.04	3189.85	3197.13	3377.57
M444T170	1765.45	2655.56	3175.57	2829.36	2627.9	4181.12	3538.91	3204.3	4184.63	7350.27	5056.48	2163.08	3799.19	4013.5	3812.27	5529.84	2946.12	4060.42	3619.75	3252.24	3333.01	5026.12	3735.55	3614.47	4648.47
M206T185	3752.41	3060.75	3303.01	2205.8	2936.17	5000	3986.71	1669.72	4771.34	986.801	4114.81	3050.17	1883.96	4484.25	4160.75	2045.86	733.795	1060.24	870.314	6700.1	480.216	10027	1870.12	3074.3	2893.63
M361T35	4216.76	3071.75	3575.22	3252.54	3848.01	3627.85	3218.34	3158.17	3662.59	3255.12	2896.76	2587.13	2441.83	2549.4	2686.83	2740.97	4539.19	2897.72	3376.65	2290.78	3292.53	3307.59	3490.13	2734.9	3484.41
M328T234	3685.64	3808.66	3671.9	5477.57	3664.17	3801.18	3673.79	3950.03	5205.29	8383.44	3319.37	3542.57	3484.35	1591.06	1558.3	3132.07	2400.33	4162.51	2941.78	2675.56	3126.51	1757.85	3725.82	3201	1494.11
M425T35	3620.47	3185.25	3585.44	3838.94	5184.54	4232.94	3442.81	2596.72	3862	2954.01	3337.25	3088.78	3329.09	2432.29	2776.48	2392.71	3546.66	3115.47	3550.37	2696.22	2957.39	3363.21	3231.19	2649.05	3602.56
M389T352	2665.73	4350.91	3108.15	4133.67	3394.73	3177.09	3036.17	3270.71	3490.6	4493.91	5435	2192.41	3219.28	3348.87	3909.7	3742.52	3011.84	3854.5	3493.22	3026.11	2918.39	2831.34	3420.35	3001.4	3139.16
M328T128	4030.74	2133.46	2745.88	4032.02	2578.92	4137.95	2211.92	8902.45	1755.58	1246.33	1487.6	3239.35	4325.83	5115.96	4259.29	5590.37	3877	2018.59	3501.3	4296.15	2641.2	4983.76	2308.73	3020.53	2773.21
M74T392	3816.63	3849.74	3740.83	4399.86	4159.54	3337.24	3559.82	2510.3	3321.07	2306.42	5164.73	3343.17	4055.98	2757.87	3623.77	2177.7	2326.3	3433.8	2695.92	3373.63	3072.92	3475.9	2048.92	3793.22	2865.81
M84T199	3621.93	2712.3	4205.67	4032.14	3759.67	3696.36	3387.99	3623.1	4235.43	3450.29	4609.21	2326.29	2366.89	3884.97	2904.71	61.0521	2416.83	3962.58	2091.98	2838.74	1814.69	3651.04	2714.84	3370.36	3784.24
M441T37	2377.66	4403.09	2900.19	2859.36	6443.55	5009.26	1880.64	3370.25	2427.93	1682.29	4083.65	2059.03	1823.29	3725.26	3494.35	3906.39	2767.54	5054.57	4343.47	3090.62	1649.74	2348.71	2016.32	3581.03	3488.44
M756T39	2729.19	2872.09	3872.29	960.839	3279.22	5162.81	4677.31	1201.43	1165.19	1957.27	3847.72	4675.97	5218.45	4869.36	3991.19	4436.21	6232.44	4048.11	2203.81	5069.84	1521.5	2387.01	3596.95	5370.9	5094.87
M147T89	2621.4	3426.21	2087.51	4883.93	4779.02	1452.97	2118.14	2108.35	1796.36	1510.78	3530.73	2933.96	6890.04	3110.1	4451.06	1651.58	2344.91	4501.37	2770.84	3442.47	5271.06	5094.52	1891.03	3401.48	4581.02
M205T401	1545.54	3307.21	3846.32	5655.37	4740.69	2043.5	3061.85	4974.09	4456.25	5270.44	2859.02	3566.74	4340.62	2863.85	5820.9	5177.83	2144.83	4420.06	1968.02	3784.05	3200.09	2794.68	3544.3	4616.01	4321.29
M579T37	3129.5	2283.6	4554.53	4010.6	4254.97	4326.36	3405.81	3364.21	3400.66	2769.51	3186.93	3040.28	2258.6	2064.05	3297.64	2839	4534.6	3156.19	2662.02	3277.94	2725.02	2728.26	2766.75	2799.1	2732.71
M161T34_2	4203.12	3702.61	3907.99	3504.53	3872.53	3698.54	3559.47	3002.61	3410.32	2955.99	2511.21	8143.46	3499.54	2128.82	6082.01	2616.08	2680.31	2772.17	2513.94	2837.66	1786.33	3054.04	6298.87	2626.49	2673.99
M830T53	3208.37	2947.9	3708.83	3836.38	3264.35	3977.36	5787.17	4649.92	3771.48	2458.18	4791.83	7753.25	3244.18	3142.8	3736.38	3098.22	3240.02	4150.04	2028.51	3707.03	1218.12	2723.69	2613.98	3464.26	3120.6
M593T79	4272.99	3772.86	3999.34	3872.39	3019.24	3458.46	3400.11	2370.19	6477.65	1486.76	1899.67	2029.67	2030.34	2557.7	2883.19	2445.92	4758.13	2770.33	2766.53	2516.33	4362.16	1722.56	1968.07	2732.57	2674.04
M235T263_1	2299.92	3582.77	2571.6	2926.42	2143.12	2260.88	1999.98	7308.31	1201.48	2363.81	4021.26	1387.65	4353.29	5659.36	2829.61	2069.87	1776.06	3324.42	2889.48	3587.27	3104.66	2321.33	5343.05	847.794	12502.6
M247T130_1	2077.03	2120.03	4606.16	2767.73	2448.97	3558.21	3765.47	4275.15	3633.61	2335.4	6211.34	4696.48	2961.2	4362.33	1327.55	3010.5	3503.93	2862.72	5098.53	2244.75	5908.49	2005.04	3746.54	4417.93	1944
M187T34_2	3522.25	2853.26	3061.24	3326.55	4339.71	3690.57	3314.17	2784.84	3268.95	2770.75	2972.9	3097.08	3161.9	2661.38	2824.81	2842.85	3248.83	2598.55	2839.09	5240.52	2736.34	6120.34	3096.58	2509.63	2893.97
M425T182	3377.19	2904.15	2893.73	4009.55	3610.15	3556.13	3733.19	4671.24	3211.99	4183.4	4143.93	2222.28	3919.99	3901.06	3667.72	3817.97	3499.52	3597.38	3107.34	3573.52	3955.4	3291.25	396.896	3617.5	4007.27
M301T114	3379.69	2708.9	5208.25	4145.07	3163.37	3156.87	2350.97	3221.11	4047.11	1634.71	1367.17	3036.85	3215.31	2049.85	1507.43	1478.55	6457.85	2406.35	4418.03	4172.74	3353.78	1747.23	5638.19	1502.73	1311.52
M419T38	662.026	1038.23	1311.17	7542.3	805.066	1126.01	1496.63	653.349	8094.64	932.857	7026.47	4576.74	775.987	1061.64	1155.54	5980.18	932.551	7168	6712.72	6368.18	5897.91	975.589	1045.58	6862.83	559.889
M362T129	3854.06	2598.27	2653.41	7975.84	2100.65	3409.39	3413.51	8586.55	5794.21	503.462	1240.9	10429.4	1967.19	1449.54	1564.33	985.405	3048.88	2238.57	2889.32	2288.84	4947.63	1868.25	3604.29	1115.99	1057.09
M261T330	4931.27	2829.76	3631.36	3705.98	4083.07	3762.03	3252.99	3035.89	4014.34	382.258	3417.42	2739.24	2041.47	1785.95	3311.8	1854.11	1609.66	2012.53	1790.87	2359.41	2024.18	9349.23	2710.9	3272.43	3281.4
M159T84_2	3697.12	4395.43	3941.4	2304.56	5654.06	5135.4	2971.96	5763.17	1158.24	2437.55	762.577	1988.49	3007.16	1091.89	1752.18	3260.84	5162.36	2651.23	2158.19	1909.71	2790.26	3107.66	3989.2	1683.83	3466.03
M112T299	13892.8	2272.18	2121.49	1956.9	2324.44	4654.96	2324.55	2001.8	2242.59	2627.81	1491.06	2067.1	1668.1	18201.5	1128.09	2297.73	2744.93	2249.67	2088.31	2614.31	2692.43	1713.5	2272.95	1277.44	1618.99
M633T354	2567.5	3051.09	3831.73	3472.02	2935.69	3771.76	3166.93	3592.83	4863.35	4027.73	4241.98	3175.76	3818.11	3088.14	2164.83	4047.43	2965.47	3624.69	3075.19	3342.06	3377.23	2362.28	4008.13	3247.13	3729.41
M596T309	4094.64	2444.86	1678.63	1881.35	3679.04	2024.02	2342.07	3198.59	2938.07	2677.7	2660.46	2712.43	2549.17	2940.35	1537.65	1703.86	1560.82	3004.33	2807.94	1757.33	9376.37	3354.2	4907.16	6800.85	5550.89
M607T32	4380.89	3859.11	3848.76	3875.92	3738.14	3026.12	3208.74	7267.01	3677.9	2256.2	2972.07	10235.9	8857.11	2852.39	4560.13	1795.36	2338.96	4059.99	3357.15	4435.02	2582.46	1953.96	3498.44	1849.5	2329.74
M976T42	3549.78	2416.4	4063.89	3370.19	2630.54	2316.92	3162.01	2752.87	2688.67	5738.29	4373.73	3477.72	2991.82	5927.23	3016.83	2828.9	2926.88	2274.63	3349.53	2832.71	5945.38	2554.97	6328.44	5160.45	2292.8
M1000T33_1	3977.07	3875.15	3563.15	2753.72	2762.03	3675	3672.35	4276.62	3287.63	3787.59	3902.34	5583.55	5273.16	4090.3	2661.18	4224.02	2377.89	3345.43	3344.16	4028.59	2707.05	3562.48	3702.32	3441.01	3598.62
M199T32	2505.69	3376.83	2594.56	3233.07	2798.34	4016.12	3776.18	2124.08	3296.83	3728.19	4606.6	2495.2	3420.16	1956.7	2990.31	2732.63	3360.87	2917.03	4041.09	2286.53	3869.88	3719.68	2593.7	2611.52	5554.93
M831T250	3165.27	4235.56	3152.73	6730.64	2853.44	2822.37	1604.09	1609.14	2152.02	2747.47	4686.77	1587.2	2504.51	4952.77	2757.88	5837.27	3565.22	4644.59	6034.94	1944.07	5794.61	2802.17	4266.24	3747.96	1165.7
M503T37	3230.38	3220.15	3042.49	3502.5	2965.17	3885.18	4702.09	3090.9	2849.25	2939.34	2895.96	2996.13	3116.43	3130.97	2023.43	3364.94	4701.66	4164.63	2405.78	2151.06	1821.37	3754.08	4162.51	4090.08	3689.72
M529T52	3933.68	3086	4294.12	4007.07	2668.08	3818.95	3441.75	2519.93	4259.93	1181.78	2481.16	4222.38	2915.77	3305.55	4681.18	2291.01	3597.61	2649.04	2312.61	3228.68	1518.98	3861.65	2160.2	2963.11	2175.67
M486T94	2395.76	2998.49	3272.81	4718.04	3823.05	2839.51	2510.59	1639.53	4562.14	1081.33	2618.19	1511.3	1506.76	2200.95	2375.38	1091.59	3659.97	1806.86	3760.96	6293.93	1367.97	10940.8	1403.61	1708.33	1293.46
M218T96	1925.95	2921.68	2583.02	2425.78	4385.91	2610.58	2071.81	3043.52	1205.03	1096.84	5187.37	1185.07	1058.1	39949.2	1288.2	1470.73	1897.35	5001.4	3399.35	2891.3	1641.79	2814.15	2615.66	1720.22	10025.6
M399T301	1656.87	4255.46	2600.06	3795.02	3975.47	3918.06	3830.16	3703.26	4432.55	986.169	1731.83	2284.07	4786.28	3334.69	2295.07	1817.62	4202.03	4083.16	3216.78	4601.52	3628.9	3979.4	1755.86	2509.92	941.132
M319T137	1325.89	3579	6434.72	3313.09	1055.99	5050.48	3259.56	3331.51	3915.59	1373.3	1228.86	977.218	828.161	1618.47	2919.32	2778.06	1914.04	2033.6	1558.55	3651.29	1021.23	6885.73	5735.36	1443.26	2595.3
M72T55	5333.14	2499.81	3448.36	1509.77	2452.36	2515.99	3351.22	2529.54	2128.33	2827.68	1469.62	2858.15	2594.87	4710.48	2788.73	2833.09	4590.3	2960.47	3348.14	4727.69	3274.46	2776.92	5200.02	4405.27	3387.63
M745T245	3425.79	2073.38	2870.35	2366.81	3763.75	2403.87	2531.51	2342.37	3247.76	2643.36	7767.2	4109.92	3471.56	3350.66	4856.95	1583.87	1979.68	3084.26	2898.67	5020.46	2753.3	4083.59	5712.48	7470.18	2765
M813T154	3759.12	3149.4	4850.44	6554.23	3742.54	2577.78	3725.73	841.298	3221.56	1141.58	6739.94	3883.88	5307.56	4468.87	7734.41	3600.76	2514.47	3720.83	2161.91	5726.47	942.172	4612.35	1593.12	2130.88	4094.48
M399T113	2732.07	5037.4	4665	3328.4	3627.95	4027.53	3959.64	2531.29	2960.03	1773.7	1975.84	3451.16	1592.1	1843.51	1914.61	1976.69	2572.34	5520.34	2143.66	2560.26	2259.18	2239.54	5174.97	1676.61	1584.16
M617T205	4861.98	4519.27	2886.96	3452.93	3330.8	4834.48	3138.34	2731.58	3345.26	2754.7	2363.23	5906.2	5623.21	3392.05	4735.01	5123.94	2737.76	3779.55	2365.59	4173.59	2323.89	1906.86	2415.51	4011.01	1824.18
M269T381	4550.5	2432.7	2171.94	1158.97	3935.56	2656.92	3370.34	5619.44	6737.65	20664.4	2799.23	1558.3	3981.88	2087.07	2345.73	4500.37	2282.47	2204.03	2441.88	2273.65	3617.15	6679.61	3262.25	3944.17	2001.04
M80T390	4795.21	2731.56	2132.88	3631.4	5061.7	2188.24	4042.87	1712.43	4176.96	4629.65	3404.4	2008.23	4312.67	3420.35	4509.07	4408.05	4253.93	2839.64	2806.72	2232.71	3390.66	6693.59	2109.35	2847.61	2671.23
M798T45	4532.76	3911.84	6632.18	3374.06	2130.55	3936.44	3322.47	5646.54	3480.87	3281.69	3352.7	2846.75	2633.36	2925.88	3195.61	3888.88	5309.19	2461.67	2789.44	2122.92	2583.61	2959.9	1131	3956.78	2089.97
M813T48	6439.09	2706.04	3423.05	3883.61	2818.75	3430.79	3606.95	3438.64	2636.69	6422.04	2925.35	3291.15	2561.87	3918.82	3543.95	3643.22	3585.53	2704.4	2879.3	3570.16	2393.45	3289.76	2684.75	4322.9	2989.03
M129T48	4542.49	2427.15	3239.15	2217.88	2973.85	2507.96	2903.28	2821.67	2669.64	2787.11	2718.83	2274.39	2864.7	3197.16	1569.2	2952.8	4301.06	4130.53	3672.07	2980.64	3903.93	2153.21	6016.34	3755.49	3283.84
M664T153	4154.13	2748.33	3494.09	4465.06	6098.59	3390.21	3048.5	3296.18	3489.36	3582.8	2472.06	2789.95	3142.76	2858.71	2665.54	3428.84	2914.71	2652.01	3595.75	2879.28	3082.42	2513.5	2804.36	2859.44	3026.75
M670T32_2	4185.33	3217.04	2919.97	2923.97	2490.78	2887.24	4038.64	5159.84	4080.63	1563.78	1967.41	4453.79	4556.72	4218.88	4533.86	3832.67	3819.83	2051.49	3684.96	2651.46	5206.18	2247.16	3935.78	3299.6	2430.76
M268T262	3718.21	2861.3	4032.42	5770.15	4043.14	2271.82	1126.99	959.039	1517.71	6190.89	5080.02	1907.62	2646.63	5247.83	4086.27	3640.94	1875.56	4451.48	2806.84	5004.91	3537.23	3014.15	7062.77	1369.98	1636.78
M271T59	3000.62	3944.3	3990.04	3175.35	2922.27	3065.23	3451.7	3177.58	3775.85	2324.97	4016.41	4881.85	7014.28	3652.8	4672.07	3644.21	2555.07	3019.13	3022.57	3842.13	2084.48	4460.98	2961.56	3179.29	2266.32
M261T92	3471.91	3983.09	4401.51	4005.24	4180.67	2847.11	3669.24	1824.75	3021.56	1878.65	2451.14	2510.5	3124.93	2357.78	2583.61	2118.66	6747.41	3078.13	3035.87	1826.91	3490.96	3374.78	3650.06	2705.8	2312.77
M871T185	4084.07	3340.83	4031.69	4758.31	3385.53	2658.29	3335.37	3130.17	2043.67	4354.91	2377.66	2576.4	2711.78	3887.6	4103.08	2655.8	3029.64	4241.9	3401.43	3164.32	4272.14	4193.66	561.118	4585.45	2541.29
M293T119	3669.29	3942.12	1848.95	3455.63	4411.1	3219.09	2765.6	6575.08	5819.07	1504.59	2020.75	1661.18	1427.42	2032.96	2052.68	966.313	2718.02	2177.16	2254.76	2798.61	3179.79	1862.53	3257.66	2184.64	1372.26
M793T161	3825.54	2725.2	4814.34	1841.85	3147.69	2728.37	6667.63	3647.56	3468.74	1638.89	2228.37	7060.08	3834.35	6426.03	4273.71	3226.83	5002.2	3593.03	2597.32	4350.06	1570.55	2498.9	2343.31	3029.28	2810.82
M325T48	2870.21	4675.03	2949.54	3863.79	2383.72	2758.61	1692.8	5091.04	3585.47	2115.36	2817.86	1121.54	4201.71	3732.02	3421.15	3205	2326.76	4292.2	3161.2	4371.69	2545.94	4216.31	2125.42	2443.42	3017.77
M844T39	3551.06	2312.27	3020.17	2820.15	2188.38	8408.21	3190.41	3018.54	2462.64	1752.31	3498.24	5869.54	3010.7	3170.47	3839.61	2579.38	2602.59	3710.25	1049.11	5800.71	1291.34	6094.37	2390.77	3615.59	2800.49
M185T37	1859.45	1611.71	2030.76	1196.9	6223.31	5561.4	4851.39	4339.69	5900.93	1710.22	2257.98	2540.73	4490.53	1400.39	4789.12	4376.05	1292.57	2041.98	1253.11	1645.93	4598.59	2287.49	1465.56	2018.86	4834.27
M148T286	4602.6	2172.35	3074.94	5609.09	2635.96	3424.75	2087.25	1143.84	1364.34	2513.06	2687.97	2818.19	3889.9	4946.5	1589.87	2867.45	2708.31	7720.06	1057.57	2524.47	4708.62	2355.19	3099.88	2705.45	4941.1
M233T365	4439.84	3118.4	2484.9	2547.02	2695.87	2222.85	2896.03	2828.43	3516.72	6640.63	5471.09	2387.89	5309.45	3147.88	4573.42	2957.35	5788.9	5779.27	3086.7	2125.44	3294.12	1108.03	6004.22	3347.38	2823.49
M705T181	3784.4	4663.09	3806.82	3456.55	4526.54	2514.81	2340.91	2166.06	3417.82	2799.45	3965.25	3988.72	2018.6	2132.1	3051.68	2655.47	4462.91	4000.8	3565.59	3404.44	2448.82	3155.55	3752.37	3007.22	2609.12
M556T171	1665.38	2244.98	3622.19	2582.41	2660.23	4229.44	3561.31	3656.32	3829.79	5010.35	4437.41	2973.57	3901.57	3803.48	3362.69	4764.33	3466.78	3530.45	3221.59	3147.93	3376.32	3776.5	3651.31	3126.12	4042.21
M972T131	5131.6	1289.65	5550.56	5196.73	4279.49	1844.2	2210.31	3655.91	5814.36	1908.28	7032.58	2109.29	2066.32	2579.7	6817.3	2003.02	4259.79	1271.51	1201.03	2034.91	741.084	4991.6	2302.39	5628.09	1506.42
M438T323	4417.37	3024.49	3389	4826.13	3165.17	1453.69	1457.63	4367.2	4796.4	2978.62	2536.65	3327.49	2204.95	2637.37	2494.45	2803.15	2589.68	2749.28	2150.87	2008.59	4347.91	2843.28	5047.61	1546.73	1461.67
M1149T39	4231.62	4613.93	3033.86	1998.96	3325.9	1345.77	1613.71	3297.85	2425.28	4651.48	2942.87	2783.48	18622.2	5056.63	8688.81	7546.37	2887.6	4094.37	4294.13	6997.7	3046.53	3276.37	3432.5	2815.58	3461.46
M305T290	2729.66	3001.47	4570.66	2801.01	2867.74	2644.77	2737.08	2778.81	2777.23	3363.42	2906.34	2777.39	3042.61	3103.24	2682.28	3295.6	3733.75	3332.44	4065.1	7385.4	3122.49	2417.71	2747.02	3350.23	3001.08
M461T123	3976.14	5968.72	5174.74	8397.19	3412.38	3937.19	3069.93	1648.33	2954.95	1576.8	1753.96	3155.74	2839.85	3397.3	4904.87	1847.11	2862.85	1781.89	1759.72	2885.7	2665.2	1109.15	1794.47	2884.41	1428.78
M887T63	10271.6	2608.17	3100.65	2676.98	1901.15	2413.07	2705.28	2136.95	2764.26	994.097	3166.33	16072	7986.18	2696.67	4484.6	2510.94	2094.61	1918.32	1593.87	6558.2	997.826	4981.76	2251.44	2195.66	2315.57
M179T49	4013.63	4001.96	3250.17	2666.72	1772.44	7280.94	2395.94	1409.68	3878.18	1286.99	1421.85	5316.02	2876.05	3137.81	5649.03	1411.51	2271.55	3055.78	2446.51	2843.59	886.991	4940.89	3578.35	1348.84	1199.51
M498T127	1769.66	4052.69	2772.98	4821.91	3848.55	3007.6	1976.53	1936.45	1439.02	1541.13	1744.7	1786.74	2454.76	2169.4	2028.93	1186.94	2938.64	4477.24	5151.99	3204.55	1701.28	7736.85	2322.56	2142.79	1643.09
M152T428	2255.62	4057.78	2960.71	3390.24	4069.55	3168.77	2039.48	2098.75	3564.42	2626	5918.14	4410.26	3568.43	3342.64	2861.02	3978.55	2363.31	4034.52	3219.97	2823.26	4085.29	1870.14	1931.57	6700.32	2898.1
M662T200	2923.17	3712.7	3683.41	3947.32	3706.91	2760.69	2729.62	2754.67	3083.35	4450.16	3848.93	4034.67	3203.55	3405.36	2979.15	3554.89	4001.45	3347.43	3517.04	3311.6	3395.83	3571.19	3874.18	2781.3	2813.37
M114T254	4038.09	2095.66	2025.79	3920.95	4361.62	2040.54	6491.96	4905.84	2549.31	2951.35	4217.76	2000.87	1047.78	3317.2	4539.47	7045.69	1832.63	5031.02	5169.3	4617.8	1790.37	2233.79	1404.08	1795.04	3373.9
M342T230	550.748	402.563	3357.78	6596.14	9534.26	2836.55	3547.53	756.159	507.923	627.962	2034.97	2155	57.62	4077.88	2269.91	4972.97	3388.77	2275.55	2568.57	3216.52	6425.16	678.832	582.036	527.866	2353.27
M504T322	2135.29	3212.12	3687.4	3452.22	2796.86	3678.25	4140.78	3132.09	3557.47	5194.77	4782.37	2911.84	3357.15	2928.89	3376.96	805.502	3977.19	3863.96	3469.18	1993.05	3741.67	1721.23	2250.07	3904.28	4793.64
M757T112	4267.11	3674.57	3587.18	3162.47	2384.02	3041.73	3192.96	1802.52	3191.36	1503.68	5731.57	6421.42	6683.62	4932.22	7107.68	5038.78	2346.43	2561.96	2769.64	5515.49	1175.81	3910.4	3215.62	4341.43	2732.67
M356T273	3058.95	2845.08	3940.03	3883.71	2445.83	3999.46	3850.26	2364.27	3733.45	3137.92	2797.87	3227.69	2040.57	3411.89	1383.62	3750.32	3249.5	3300.34	2898.54	3220.03	2775.27	3503.61	2607.09	3748.48	3379.42
M723T207	2727.77	3498.33	1998.98	3011.43	3807	2356.16	3005.99	2628.33	1598	1476.49	4104.4	9903.55	10912.9	5176.98	8050.32	6323.54	2966.84	5053.71	4726.15	6767	2758.62	2354.01	3849.96	3424.95	1749.01
M766T81_2	3125.53	3023.35	3230.85	3725.53	4097.64	3239.28	3045.27	2361.76	3765.17	3374.55	2090.86	1232.38	2253.93	3353.36	2393.44	2734.83	3261.19	4108.02	4975.59	2936.04	4101.33	2597.86	3503.91	2223.45	2511.87
M242T258	2457.77	2866.81	2728.03	2913.59	4793.46	2863.67	4511.78	2929.07	6909.13	2376.32	3904.52	3146.67	4032.91	1967.6	3758.57	2003.99	3208.24	3743.89	2931.86	3615.39	2273.54	2698.41	1537.88	3562.81	2711.44
M373T232	2844.74	2433.31	3188.03	5162.93	2972.27	2602.9	2415.83	4284.74	5174.78	7470.23	2999.18	2306.24	2655.86	3868.39	1854.28	2497.59	2377.15	3792	2751.97	2302.73	5772.28	3187.66	3313.31	3021.88	1714.08
M387T131	3404.13	1936.91	2433.5	2816.96	1597.65	3745.85	2613.31	2900.01	2385.45	3824.19	1288.68	1500.77	3957.83	10557.2	2283.79	1665.93	1717.34	3372.16	4631.09	5121.42	4280.2	3617.17	6155.59	4079.19	1554.22
M467T210	3799.69	3787.07	3257.7	3460.33	2958.22	3359.81	2842.18	3416.74	2628.31	2790.45	2219.91	11237.4	9398.97	4498.9	2650.72	3376.43	2500.41	2875.21	1953.12	4413.78	2290.33	2794.87	3166.8	4128.63	3415.37
M229T106	2503.84	2633.35	3490.51	3016.64	3047.75	2909.86	2816.68	2009.14	2856.13	1628.15	8135.52	2731.25	3586.44	3286.41	4719.81	2562.08	1870.58	2815.26	2317.45	4163.2	1208.19	8977.84	2822.9	3604.23	2299.92
M228T85	1954.39	2872.11	3374.04	4410.31	3381.67	2004.55	2752.1	2902.35	3029.88	3509.68	4931.93	1030.24	3266.2	4125.33	4262.11	3192.86	3349.91	3755.52	4144.47	4932.38	4818.88	2856.33	1777.99	2137.32	5150.66
M926T422_2	3579.19	3703.11	3165.15	2444.85	2923.09	2865.74	3466.29	3523.77	3252.58	3380.34	2514.15	2839.42	3417.15	2088.49	2620	2356.19	3148.1	4152.25	3476.76	2650.94	3070.58	2045.98	3008.33	3847.2	3553.89
M435T116	3557.88	3507.5	2203.1	3486.38	6621.63	1692.66	3765.76	4027.18	5158.22	1359.16	1440.05	2882.29	1607.4	1840.94	1873.89	1584.21	3938.79	2701.67	2712.51	3304.28	2945.27	4004.22	1878.78	1581.26	1533.03
M431T463	3557.77	3544.68	3183.76	3754.44	5480	2556.27	3181.64	2107.08	4159.77	3163.59	4488.61	2442.04	5059.99	1153.73	2947.93	2162.77	1868.44	1603.96	3891.71	4079.18	3490.02	2062.89	3210.1	4136.37	2475.6
M268T134	1656.83	3589.39	2766.55	1743.49	3431.21	2353.14	2495.68	3410.25	2043.78	430.895	3617.33	1597.73	3453.61	7130.54	1701.59	5312.99	3563.4	3217.24	2592.78	3387.92	6715.99	2533.74	4760.43	3137.58	4250.05
M527T146	3941.01	3703.2	3234.57	4175.43	3565.87	2876.81	3555.18	1689.71	3054.09	2309.82	2867.32	2291.57	2612.94	4702.27	1598.38	3362.86	3203.01	3298.81	2456.78	2856.45	2666.25	4315.62	4836.94	2460.75	1918.66
M1023T222	3767.5	3105.68	3735.07	4360.56	2663.16	3817.37	3808.94	3020.6	4379.68	1180.99	3238.28	2154.39	1095.42	2202.87	2004.1	1346.89	3201.75	3514.16	2296.93	2303.59	1305.93	3121.08	2599.26	4021.02	2770.29
M247T269	3486.43	2999.7	2960.21	6638.76	3827.89	5027.26	2435.6	2664.84	1974.36	1778.43	2146.81	2332.61	2236.19	2214.58	2097.09	2610.02	1567.52	918.07	2076.9	2574.38	2247.77	3870.15	4125.77	3011.91	4577.83
M248T67	4302.28	1672.93	3021.35	2692.52	1901.23	2571.72	2715.27	4058.57	2123.12	2718.34	2584.48	2372.38	10917.7	3404.87	3990.96	1662.83	3107.94	2363.98	1978.25	3867.45	3036.14	7802.04	3412.85	2167.43	2694.43
M86T52	3015.26	3051.18	3795.8	3168.77	2639.72	3367.77	3453.33	3074.7	3178.88	2114.1	3263.04	2599.62	1568.82	2439.3	2842.62	2944.37	2423.8	3106.31	2529.11	3365.34	2567.07	4304.55	3884.12	3864.84	2678.91
M565T413	3216.77	3709.91	2917.44	2814.92	3264.38	2587.13	3108.09	2330.87	3686.64	3689.53	3034.68	1912.6	3567.43	2479.22	2556.98	2344.11	3421.76	4710.83	3880.74	2344.96	3451.67	1906.58	2186.24	5127.36	2967.81
M275T304	5143.9	4176.47	4249.3	4668.95	3732.18	3998.26	1456.67	988.01	2432.17	4893.96	4682.75	1480.65	5453.06	4201.49	3494.87	2992.55	3434.79	3089.31	2677.34	4980.13	2321.19	4412.56	4030.33	1177.24	1288.16
M88T119	2863.95	3162.99	3850.52	2764.74	2436.52	1681.04	4419.23	2886.02	2172.1	1940.59	776.909	1454.74	4701.78	4211.97	4879.11	1891.73	3911.21	1798.04	1850.05	3207.96	4807.32	4359.81	2593.89	3952.41	2577.76
M292T505	2264.41	2903.44	6998.7	3760.99	2544	2557.26	4135.36	1977.21	2172.79	2822.32	11946.8	3227.81	2906.61	4588.76	2963.05	5032.31	2396.63	3704.08	4456.76	2540.53	3524.45	4451.73	4358.86	2317.31	1732.99
M164T76	3206.81	3577.32	5491.93	3324.23	3136.71	3047.14	3030.86	5149.61	3158.84	2437.13	4213.28	1861.07	2217.63	2520.32	1723.61	4834.18	3318.06	2419.14	957.486	2377.9	2836.94	1284.25	3813.81	2876.31	1624.18
M730T56	3439.04	4394.87	2633.61	3278.22	2473.5	4354.56	8814.03	2394.38	3701.32	1159.3	3821.44	2462.99	2348.22	5925.69	3095.19	2014.05	1433.27	2008.67	1923.57	3055.86	1294.68	3119.9	2257.11	3561.44	2781.94
M294T43	619.929	921.411	764.901	923.581	904.411	408.674	645.962	14442.6	894.26	15893.6	1509.6	936.239	542.784	13410.4	1044.07	728.919	10496.6	908.437	964.37	17288.3	8638.14	677.246	851.485	1075.18	684.557
M611T153	3092.82	2813.48	3036.98	3171.99	6204.3	2833.1	2746.68	2942.85	3229.94	3431.47	2415.02	2838.3	3202.41	2840.78	2807.79	3377.34	2908.88	3446.38	3470.51	3446.8	3317.13	2764.42	3323.51	2427.75	2833.77
M827T178	4067.66	3346.14	5239.86	2718.78	2108.62	2743.72	3009.13	2310.41	4117.56	931.295	1905.49	9351.89	2379.51	3204.47	4048.8	3325.27	2086.74	2719.54	1778	4825.07	876.752	5199.13	2721.57	3456.16	2989.42
M358T216	2549.51	4954.05	3304.73	3277.03	3310.22	3042.1	2310.3	3957.82	4068.08	2158.2	1603.15	1738.75	2908.96	3009.3	3919.51	5352.24	3198.59	4679.51	3462.16	2937.42	1091.98	1661.48	3782.26	2709.69	3655.83
M252T3	3221.82	3401.58	3541.71	3541.28	3824.75	3270.97	2672.54	1628.14	3460.82	2938.84	2999.14	3269.88	3751.7	2396.87	3529.89	2903.63	2512.89	3691.65	3200.42	3672.66	2616.11	3249.08	2362.27	3432.99	3416.35
M507T33	3047.11	2702.17	2975.37	3001.38	3637.87	2367.11	2491.1	5387.28	2181.18	3074.55	2793.37	10049.3	8608.15	3801.38	4834.06	3983.6	2552.67	4090.14	2730.58	3915.02	3116.36	3166	2514.11	3360.27	2446.54
M534T264	4087.33	5074.07	4325.84	6453.3	3057.03	4109.32	970.341	1026.67	2113.87	4205.32	5546.99	2209.89	3721.71	5621.34	4256.37	4232.67	1447.53	4453.88	2264.12	3715.5	3528.82	4165.02	4790.78	974.447	1858.53
M191T49	1993.44	3218.93	2820.18	4324.71	4452.94	3329.72	1801.22	2241.47	2383.11	3239.73	9073.48	1956.03	3791	3000.16	4142.21	4892.27	1970.6	3898.12	2543.14	3928.48	1759.3	2414.76	1811.87	5779.64	4094.44
M415T464	3983.61	5766.36	3295.27	3347.78	5824.03	2684.62	2266.56	2545.5	4051.39	3118.6	3862.99	2714.23	1621.83	2760.56	2873.56	2237.85	2016.71	3333.91	2403.07	2736.3	2629.9	1243.1	4194.57	2505.18	2481.71
M308T88	3232.25	3017.95	4180.47	4096.21	2650.87	3412.56	4322.64	3841.22	3311.03	2582.17	2365.01	1786.58	4443.22	1810.01	1429.48	1018.04	5070.43	3003.79	2457.59	2311.42	5205	3680.14	1244.25	2024.65	1838.65
M349T182	2929.75	3133.5	2571.6	3638.95	4056.92	3951.39	3222.47	3163.35	3385.03	3653.2	3391.93	3269.98	3200.79	3418.36	3178.32	3288.84	3882.97	3161.31	2879.23	1815.99	3870.12	3435.39	1408.41	3272.91	2987.31
M489T36	3060.1	3632.4	3777.03	3437.35	3410.61	4047.97	3450.23	3201.84	3356.45	2599.86	2938.17	2077.39	2283.2	2610.52	2424.18	2148.6	3552.55	3094.75	2142	3523.68	1766.05	2901.31	3047.89	3174.8	3036.67
M483T37	1486.32	4450.55	3817.36	4031.43	4482.26	3803.64	3035.31	2378.9	3341.23	2756.19	2163.51	1720.84	1360.36	1867.33	1762.96	1775.77	4115.03	3550.45	3457.88	2240.84	2967.47	2245.49	3465.84	2440.54	2442.98
M342T58	6112.06	5988.61	3435.78	2936.81	2761.7	2784.93	2486.47	2928.92	3118.88	903.553	2357.6	4704.01	10964.3	3935.69	4821.42	1226.73	2714.17	2974.99	2543.96	3858.32	1983.42	3334.88	2566.44	1250.54	1738.39
M401T33	3197.19	2921.54	3736.4	3520.58	3602.3	3296.77	3386.38	2663.09	3703.44	3271.6	2815.77	2554.05	2409.86	2364.8	2451.95	2568	3166.19	2958.75	3934.03	2587.66	2471.39	3057.66	2852.28	3095.56	2801.62
M261T64	3661.58	2356.17	2919.24	3483.71	3064.91	3330.7	2281.18	3535.78	2727.96	5481.61	3136.43	2484.7	4784.63	1642.61	4135.46	1820.63	4104.77	4126.79	3205.87	2792.3	3689.25	2837.91	3787.31	2200.84	3008.67
M284T130	2369.76	1584.26	2304.36	1405.34	4355.75	1623.67	3296.12	2140.83	961.034	3391.44	2554.59	7034.1	1317.18	3140.25	3044.87	2237.48	1763.53	3421.01	2675.1	5828.44	2811.46	4743.49	2198.42	2237.27	2392.43
M540T98	1309.19	1079.14	4014.09	3994.27	1515.26	2825.19	4640.57	3245.96	3998.77	1987.35	2578.6	777.24	1565.03	3286.79	3178.27	3891.91	4947.17	1350.78	1423.44	2220.05	5583.13	3269.02	2595.49	3610.75	2789.84
M747T256	2730.82	4929.93	3521.64	3266.01	4380.25	2325.16	2617.18	3086.17	2385.79	1758.49	3137.59	3480.98	4056.65	3556.51	3952.31	2518.11	2709.26	3508.58	3402.09	4085.34	2245.83	3886.08	2918.77	2507.12	2486.39
M171T224	4437.57	4455.24	3160.83	4432.03	3209.77	2698.14	4115.32	2890.05	3481.58	4259.02	3516.4	2749.33	3779.35	2249.39	2523.4	2275.8	3140.54	2466.98	2241.25	2311.49	3458.85	2487.77	2378.69	2432.99	1942.13
M803T35	2832.48	2866.65	6621.41	2956.77	2421.45	3391.36	2579.92	2387.52	3199.92	2807.36	3961.3	3629.84	3232.42	2929.73	2865.4	2080.87	2934.14	2610.4	2926.25	3703.17	1670.23	5741.36	2497.59	1901.97	3737.03
M423T246	3781.31	4444.94	3213.76	3100.61	2602.46	4122	4451.01	2849.07	4417.9	2192.34	1830.67	3637.58	2988.24	9439.77	5080.44	5024.7	2368.29	3084.78	2665.55	2127.42	1971.38	2656.72	2009.96	2613.97	1106.38
M331T350	3555.37	2741.38	2829.77	3237.08	4485.26	2803.57	3080.94	3214.37	3113.35	3284.66	2967.29	3142.95	2975.19	2832.16	4894.06	3903.54	2589.53	3788.95	3389.91	2929.07	3103.61	2306.03	3577	2909.44	2958.28
M172T45	2643.32	3001.51	2520.01	3246.26	3924.68	2956.64	2663.71	3167.15	3511.52	3156.31	3370.59	2615.5	2722.14	3161.32	3085.46	3529.36	3242.27	3090.7	4026.07	3898.04	3034.11	2958.63	3662.97	2660.63	2532.01
M165T119	2858.8	1889.22	3105.8	2458.62	2454.88	3597.8	2679.97	4243.3	3184.48	2691.31	725.44	1985.71	2996.71	2760.71	2475.62	2634.8	3677.75	2702.91	1773.2	2735.24	7451.57	1842.67	3379.97	1851.5	4884.86
M903T177	4161.96	2517.86	5683.22	3339.13	2118.97	5650.68	2705.91	2165.05	4599.57	796.485	1892.96	3027.15	737.059	2645.23	4299.04	1126.91	2489.25	2594.37	1834.75	3713.63	966.755	4099.43	2229.84	2821.9	2319.41
M239T254	3055.69	2675.3	4061.98	2586.69	2849.33	3587.91	2983.83	3518.26	3671.91	4205.83	3686.24	1703.42	2200.43	2831.65	1907.57	2311.63	1999.88	3543.7	2837.64	2118.29	2522.01	1944.33	4830.22	3411.15	4296.3
M862T68	2565.54	2301.43	1530.69	6336.23	1644.71	6555.81	1939.6	2861.77	1921.32	3239.61	5270.28	9839.17	4944.46	4541.5	2080.46	2951.85	956.347	1830.17	3102.07	4886.55	3765.59	4492.87	2499.52	1200.76	4785.18
M505T218	4038.82	2705.2	3212.75	2047.17	2389.85	2006.54	2090.41	3392.6	3123.79	1354.96	3516.24	5383.82	5581.51	5938.83	7743.13	4031.6	1793.17	3835.82	5003.79	5272.48	1883.05	2837.26	2157.53	3300.4	2567.73
M827T157	6711.17	4547.01	3590.94	1129.99	2563.81	1953.21	2548.26	715.541	2084.78	665.001	2077.3	1668.16	3362.92	3394.54	4506.83	2894.19	2656.37	3280.74	3134.37	4205.23	3633.5	2900.89	2229.61	3384.98	3422.87
M591T161	4764.52	3598.79	3753.42	2668.14	1376.93	2071.64	3098.96	3148.05	1869.02	2995.22	1569.63	3019.62	3442.04	7182.66	6057.44	5409.51	3317.79	2914.56	2481.98	5045.44	3342.19	4972.53	3741.14	3629.69	3015.32
M614T222	2193.04	3133.71	2868.32	3425.16	3079.35	3019.45	2861.48	2704.81	3453.75	3627.37	2999.52	2979.28	2634.52	2340.12	2271.17	2727.65	2843.65	4703.25	3152.77	2485.3	2705.63	2609	3545.25	2953.87	4373.12
M495T170	1485.84	2883.38	3168.24	2496.38	2709.59	4025.28	2799.65	3509.32	3544.55	4110.88	3540.58	2209.2	3351.73	3251.11	2688.43	3733.99	3106.95	3983.98	2940.17	3497.22	2958.83	3775.54	3788.68	2698.42	3344.48
M452T200	3221.62	3389.06	2876.48	4029.09	3691.99	2623.36	3512.54	2489.85	2811.27	2995.48	2555.12	2764.99	2852.37	2807.57	2693.31	2969.84	2753.5	3567.27	3690.85	3391.06	3663.07	2449.63	3315.46	2524.64	3224.94
M497T51	2111.52	2084.46	3396.79	4756.23	5924.61	3207.67	3006.73	3638.3	4277.11	1670.04	6105.85	3873.19	4651.41	2970.09	2664.65	5256.51	1370.94	2847.12	2777.22	2382.51	2922.62	2032.06	5178.38	1209.73	2754.55
M321T274	2587.41	2849.63	4042.34	4090.97	2787.4	4423.94	4036.88	2604.29	3501.16	2570.91	2652.97	3213.89	2138.75	3296.45	2026.11	3483.88	2771.31	3130.13	2880.54	2361.37	2540.75	2976.06	2380.48	3529.98	3670.22
M209T373	2398.34	3301.12	3490.37	3346.41	2856.18	5037.65	3046.51	3975.93	3024.63	2836.09	4076.51	2546.08	2663.51	3036.14	2311.74	3659.45	3625.16	3293.11	3235.33	3361.64	2868.72	1135.06	4327.33	2534.24	2634.12
M1198T171	1250.49	1800.9	3155.95	2312.35	2099.63	4112.54	3233.43	3283.68	3254.68	5955.38	5507.09	2045.24	3623.39	4063.97	3142.29	5429.88	2965.59	3526.6	3531.37	2829.03	3406.34	3690.01	2937.77	3115.92	4750.65
M462T243	4682.25	3386.79	2940.87	6736.96	5345.83	1368.12	2541.85	2728.06	5193.14	707.291	392.565	3009.78	1696.36	359.718	281.593	192.424	2884.5	3429.85	2423.45	1988.18	4027.59	300.432	4237.24	338.442	391.551
M162T54	3750.3	1974.51	2010.78	4462.02	4121.83	3826.01	1810.68	4127.49	2315.58	3768.83	6257.9	2005.04	1151.26	2637.95	2039.4	1457.3	3193.2	3627.45	1888.18	4501.94	2363.91	2871.78	1631.44	4149.74	3526.34
M384T34	3227.42	2724.76	2844.16	3607.89	3330.94	3328.26	2708.74	2558.7	3754.38	2679.19	3296.51	2252.34	3028.3	2284.11	2480.52	2768.87	3190.53	3087.01	2767.97	2545.52	2465.85	2732.09	3100.94	3427.85	2908.02
M719T154	2443.29	2567.62	6234.25	3418.28	5103.9	3328.11	2789.76	2408.2	3170.29	3346.95	2075.37	2751.02	3045.65	2324.27	2248.64	2933.59	2994.09	2554.15	3045.59	2406.05	3481.83	2034.29	2654.02	2650.12	3026.45
M398T203	845.765	595.927	664.162	556.506	771.063	659.247	505.471	764.219	566.239	3830.97	12033.8	9123.69	45610.2	12511	6938.64	9458.06	422.227	677.706	594.341	1136.55	386.912	4426.54	7025.33	7408.74	13804.8
M924T35	4281.39	3510.35	3542.45	3243.53	1718.06	3213.38	2742.92	3827.74	3202.91	2783.29	3221.94	3790.42	2276.5	4417.73	4606.15	3075.18	3404.19	4267.47	2631.74	3427.67	2021.69	3488.5	2688.76	2897.55	2128.02
M523T18	1982.1	3857.53	3493.13	3888.41	1863.12	3532.69	3068.02	3438.61	4084.71	2870.09	4076.66	1584.42	2661.52	1464.5	1776.13	4193.43	3370.3	4042.49	3423.08	3724.08	2374.94	2722.5	2253.26	3494.72	2190.73
M901T173	4272.22	4534.59	3598.54	3492.63	3296.34	3333.38	3090.85	3465.92	3137.59	1252.76	3840.12	12891.2	2925.8	3434.27	8466.94	3079.84	3097.54	1808.8	1732.59	3582.61	1130.18	2793.53	2234.58	4179.5	1957.88
M150T380	4431.32	1784.46	3403.31	1212.16	2247.6	3159.21	3917.63	6961.16	4400.75	13120	1658.99	816.858	2072.91	3102.19	1635.93	7869.76	2459.76	1573.65	2487.21	2362.97	3217.62	3162.88	6576.44	3125.42	1600.85
M607T418_1	3253.23	1727.91	2153.48	3564.36	3049.04	2724.98	2513.86	5293.75	2935.26	13054.9	4029.1	3898.02	4174.38	2899.4	1788.14	2742.74	3393.17	2694.64	2394.24	2550.99	8560.94	1978.71	2648.98	1736.55	1517.2
M148T370	2767.03	3352.44	2874.6	3132.04	3975.77	2805.71	2510.52	2945.46	3430.67	5753.85	5092.29	2330.3	2760.36	2536.1	2674.31	2491.82	3395.62	4241.39	4065.76	2743.79	2995.06	2841.26	1797.43	3691.48	2284.8
M296T254	2378.22	3772.69	3613.08	3444.67	4600	3036.08	3234.32	3030.62	4574.53	3716.87	3831.56	3883.86	3258.73	2273.15	1684.2	2767.54	2873.64	2988.57	3194.6	2729.21	4308.61	1767.17	1646.12	3012.23	1654.05
M512T153	2713.01	2800.24	3135.93	3179.18	2857.81	2923.6	2369.68	2845.48	2823.63	2997.04	2148.61	2867.05	2295.69	3125.13	2937.6	3031.66	3026.48	2778.62	4132.24	3264.87	2959.02	2908.11	3134.66	4127.92	3772.65
M743T364	2100.03	9486.34	3127.33	2224.84	2407.66	2333.39	2798.89	2166.77	6399.77	5717.79	2209.65	2039.07	7702.25	12563.1	5635.92	6870.34	2531.88	2378.17	2209.93	1848.07	5252.74	2271.4	2048.08	2456.62	2262.72
M360T76	3426.77	3549.21	2238.47	3711.73	2874.13	4134.65	4113.18	2287.71	1516.92	2824.14	2091.05	1465.22	3545.57	3761.77	3374.48	2321.7	3017.06	3129.93	3552.46	3907.97	6385.89	3006.47	1675.83	2873.2	2188.51
M245T34_2	4044.03	2530.78	4103.75	4822.58	3956.68	3206.83	3933.31	2752.6	3554.67	1789.66	3644.11	2513.03	5178.75	1958.92	2222.73	3713.04	1672.79	2249.61	2182.5	2924.52	1797.65	4257.02	3249.63	1917.6	2350.81
M788T57	3670.5	2603.55	3739.87	3336.56	2128.04	3830.77	3892.58	2470.14	4063.48	1120.56	3087.51	6890.79	3674.22	2890.7	4581	2533.06	4077.11	1887.25	1753.37	2626.58	1105.16	3813.27	3391.35	3316.58	2424.02
[truncated: 6,901 more rows]
